# Supplementary material for: Habitat preferences and genetic diversity of the amphipod Gammarus roeselii across the Eastern Alps and western Pannonian Basin
Source: Sci Rep. 2026 Feb 13;16:8607. doi: 10.1038/s41598-026-39958-7 (PMC12976119; doi:10.1038/s41598-026-39958-7)
Supplement: Supplementary file 2 — Supplementary Material 2 [file 41598_2026_39958_MOESM2_ESM.xlsx]

## Sheet: Table S1
“Habitat preferences and genetic diversity of the amphipod Gammarus roeselii across the Eastern Alps and western Pannonian Basin”, Di Bastista Borko et al.
Table S1: Sampled sites. Each site has information on geographic position and coordinates, elevation, collection date, sampled species, and three habitat variables: river order, drainage and slope upstream and downstream from site.
ID_locality	site	country	latitude	longitude	elevation	collection_date	G_fossarum	G_roeselii	other_species	comment	river_order	drainage	slope1	slope2	G. roeselii BIN
loc0001	Thal Fußballplatz	Austria	47.0642	15.3655	441	2022-03-13	1	0	0		2	10 - 100 km²	0.011	0.003
loc0002	Hitzendorf	Austria	47.0319	15.2975	368	2022-03-19	1	0	0		4	10 - 100 km²	-0.002
loc0003	Graz Andritzbach	Austria	47.0995	15.4133	355	2022-03-28	1	0	0		3	10 - 100 km²	0.027	0.006
loc0004	Graz Mur (Gösting)	Austria	47.0991	15.4119	350	2022-03-28	1	0	0		7	> 1000 km²	0.002	-0.005
loc0005	Graz Mur (Kalvarienkirche)	Austria	47.0931	15.4188	348	2022-04-04	1	1	0		7	> 1000 km²	0.001	-0.001	AAY1309
loc0006	Graz Aubach	Austria	47.0937	15.4171	351	2022-04-04	1	1	0		5	> 1000 km²	-0.019		AAY1309
loc0007	Grünaubach (Lieblingsstelle)	Austria	47.78	15.2431	849	2022-08-03	1	0	0		3	10 - 100 km²	0.021
loc0008	Neuhaus - Faltbach	Austria	47.7852	15.1784	997	2022-04-14	1	0	0		1	< 10 km²	-0.124
loc0009	Seebach (Dürrsee)	Austria	47.6069	15.2835	907	2022-04-14	1	0	0		3	10 - 100 km²	0.015	-0.012
loc0010	Hengstberg	Austria	48.1561	14.9808	319	2022-04-16	1	0	0		2	< 10 km²	0.034	-0.027
loc0011	Graz Leech	Austria	47.078	15.459	369	2022-04-28	1	0	0		3	10 - 100 km²	0.019	-0.005
loc0012	Graz Leonhardbach	Austria	47.0751	15.463	365	2022-04-28	1	0	0		4	10 - 100 km²	0.01	-0.029
loc0013	Graz Andritzbach II	Austria	47.1019	15.4135	359	2022-05-02	1	0	0		2	10 - 100 km²	0.031	-0.006
loc0014	Mur Peggau rechts	Austria	47.2235	15.3399	401	2022-05-01	1	1	0		7	> 1000 km²	0.002	-0.004	AAY1309
loc0015	Mur Peggau links	Austria	47.226	15.3414	401	2022-05-01	1	1	0		7	> 1000 km²	-0.04		AAY1309
loc0016	Badlbach	Austria	47.2273	15.3441	430	2022-05-01	1	0	0		3	< 10 km²	0.055	-0.051
loc0017	Thal Hochwasserschutz	Austria	47.0816	15.3508	442	2022-04-30	1	0	0		2	< 10 km²	-0.011
loc0018	Thal Hochwasserschutz Schlick	Austria	47.0826	15.3499	443	2022-04-30	1	0	0		2	< 10 km²	0.012	-0.007
loc0019	Gleisdorf Raab	Austria	47.1004	15.7012	348	2022-05-02	1	0	0		4	100 - 1000 km²	0.001
loc0020	Oberdorf Raab	Austria	47.1847	15.6087	415	2022-05-02	1	0	0		4	100 - 1000 km²	0.002	-0.004
loc0021	Mariatrost Bach	Austria	47.1082	15.5	429	2022-05-02	1	0	0		3	10 - 100 km²	0.009	-0.012
loc0022	Graz Ragnitzbach	Austria	47.0769	15.4796	381	2022-05-02	1	0	0		3	10 - 100 km²	0	-0.014
loc0023	Graz Mur Andritz	Austria	47.0983	15.4144	355	2022-05-02	1	0	0		7	> 1000 km²	0.003
loc0024	St Veit Lieberbach	Austria	46.8147	15.6769	301	2022-05-04	1	0	0		2	10 - 100 km²	-0.005	0.005
loc0025	Mettersdorf Saßbach	Austria	46.8019	15.7183	271	2022-05-04	1	0	0		3	100 - 1000 km²	-0.004	0.001
loc0026	Mettersdorf Zettelbach	Austria	46.8641	15.3369	303	2022-05-04	1	0	0		3	< 10 km²	0.021	0.008
loc0027	St Peter Ottersbach	Austria	46.7819	15.7683	253	2022-05-04	1	0	0		1	< 10 km²	0.009	0.007
loc0028	Topelbad Lonkesbach	Austria	46.9901	15.3617	354	2022-05-04	1	0	0		3	< 10 km²	0.019	-0.002
loc0029	Heimschuh Sulm	Austria	46.7592	15.5028	272	2022-05-04	1	0	0		6	> 1000 km²	0.003
loc0030	Heimschuh Fahrenbach	Austria	46.7573	15.5031	275	2022-05-04	1	0	0		3	10 - 100 km²	-0.005	-0.014
loc0031	Deutsch Goritz Gnasbach	Austria	46.7742	15.8282	238	2022-05-04	1	0	0		4	100 - 1000 km²	0	0
loc0032	Stainzbach	Austria	46.8828	15.2935	317	2022-05-04	1	0	0		5	100 - 1000 km²	0.0044	-0.0151
loc0033	Mur St Stefan (re Ufer)	Austria	47.3219	14.975	577	2022-05-05	1	0	0		6	> 1000 km²	-0.014
loc0034	Laming	Austria	47.4409	15.2168	547	2022-05-05	1	0	0		4	100 - 1000 km²	0.009
loc0035	Mur Leoben Proleber Brücke (li Ufer)	Austria	47.3875	15.1146	520	2022-05-05	1	0	0		6	> 1000 km²	0.002	-0.002
loc0036	Mur Übelstein (li Ufer)	Austria	47.3916	15.2949	468	2022-05-05	1	1	0		7	> 1000 km²	0.001	0	AAY1309
loc0037	Mur Mixnitz (re Ufer)	Austria	47.3275	15.3633	441	2022-05-05	1	1	0		7	> 1000 km²	0		AAY1309
loc0038	Vordernberger Bach Trofaiach	Austria	47.4422	14.9981	686	2022-05-05	1	0	0		3	100 - 1000 km²	0.016	-0.027
loc0039	Liesing Traboch	Austria	47.3725	14.9818	610	2022-05-05	1	0	0		5	100 - 1000 km²	0.002	-0.007
loc0040	Kleinfeistritzgraben bei Judenburg	Austria	47.1581	14.6175	911	2022-05-08	1	0	0		3	< 10 km²	0.149	-0.103
loc0041	Katzelbach Wendlleiten	Austria	47.0856	15.3308	505	2022-05-13	1	0	0		2	10 - 100 km²	0.024
loc0042	Thal Fuchsloch	Austria	47.0884	15.3691	421	2022-05-13	1	0	0		2	< 10 km²	0.011	-0.015
loc0043	Feistritz Birkfeld	Austria	47.3494	15.6979	553	2022-05-13	1	0	0		4	100 - 1000 km²	0	-0.004
loc0044	Radkersburg Drauchenbach	Austria	46.689	15.9954	206	2022-05-13	1	1	0		3	100 - 1000 km²	0.001	0	AAY1309
loc0045	Radkersburg Mur (li Ufer)	Austria	46.6832	15.9918	207	2022-05-13	1	0	0		7	> 1000 km²	0.002	-0.001
loc0046	Laßnitz	Austria	46.8051	15.5207	274	2022-05-07	1	0	0		5	100 - 1000 km²	0	0
loc0047	Zwertlesgrabenbach	Austria	47.5895	15.492	716	2022-05-08	1	0	0		3	< 10 km²	-0.066
loc0048	Ulrichsbach Rein	Austria	47.1386	15.2784	468	2022-05-09	1	0	0		2	10 - 100 km²	0.019	-0.025
loc0049	Ilz Großpesendorf	Austria	47.1521	15.7704	336	2022-05-15	1	0	0		4	100 - 1000 km²	0.008
loc0050	Höllbach	Austria	47.1642	15.6016	427	2022-05-18	1	0	0		2	< 10 km²	0
loc0051	Gratkorn Felberbach	Austria	47.1249	15.3495	373	2022-05-21	1	0	0		3	< 10 km²	0.002	-0.008
loc0052	Riederbach Ried im Traunkreis	Austria	48.0262	14.068	435	2022-05-21	1	0	0		3	10 - 100 km²	0.009
loc0053	Seebach/Gail Villach	Austria	46.5783	13.8392	497	2022-05-21	1	0	0		6	> 1000 km²	0.003
loc0054	Feistritz Hainersdorf	Austria	47.1061	15.9478	292	2022-05-23	1	0	0		5	100 - 1000 km²	0.001	-0.003
loc0056	Ingeringbach Gaal Judenburg	Austria	47.3453	14.6549	1223	2022-05-26	1	0	0		3	100 - 1000 km²	0.018	-0.033
loc0057	Raabklamm	Austria	47.2426	15.5318	557	2022-05-26	1	0	0		4	100 - 1000 km²	0.008	-0.01
loc0058	Parndorfer Bach	Austria	47.9652	16.8231	137	2022-06-01	0	1	0		1	10 - 100 km²	0.014	0.007	AAY1309
loc0059	Sigleß	Austria	47.773	16.3943	207	2022-06-03	1	0	0		2	100 - 1000 km²	0.014	-0.012
loc0060	Gunczyhof	Austria	46.6541	15.5198	330	2022-06-05	1	0	0		2	< 10 km²	0.013	-0.017
loc0061	Gaishorn	Austria	47.4869	14.5631	710	2022-06-13	1	0	0		1	< 10 km²	0.032	-0.063
loc0062	Dörflersiedlung	Austria	47.5746	14.3855	631	2022-06-13	1	0	0		2	< 10 km²	0.031	-0.041
loc0063	Phyrnbach	Austria	47.5764	14.2572	694	2022-06-13	1	0	0		4	10 - 100 km²	0.0193622	-0.0255347
loc0064	Doppelbach	Austria	47.12	14.4504	945	2022-06-13	1	0	0		2	10 - 100 km²	0.037	-0.045
loc0065	Schlöglbach Wald am Schoberpass	Austria	47.4545	14.6783	886	2022-06-13	1	0	0		3	10 - 100 km²	-0.065
loc0066	Frauenberg	Austria	47.5857	14.3878	632	2022-06-13	1	0	0		2	< 10 km²	-0.124
loc0067	Sorgergraben Wald am Schoberpass	Austria	47.4508	14.6664	850	2022-06-13	1	0	0		1	< 10 km²	0.038	-0.107
loc0068	Liesing Unterwald	Austria	47.4369	14.69	815	2022-06-13	1	0	0		4	100 - 1000 km²	-0.012
loc0069	Wirtsgraben nähe Gaishorn	Austria	47.4856	14.5185	711	2022-06-13	1	0	0		1	< 10 km²	0.086	-0.182
loc0070	Selzthal	Austria	47.554	14.323	642	2022-06-13	1	0	0		2	< 10 km²	0.048
loc0071	Ursprungbach Graggerschlucht	Austria	47.0652	14.396	954	2022-06-12	1	0	0		3	10 - 100 km²	0.041	-0.035
loc0072	Perchauer Bach	Austria	47.0902	14.4322	917	2022-06-12	1	0	0		3	100 - 1000 km²	-0.026
loc0073	Haslbach nähe Frojach	Austria	47.1322	14.2929	784	2022-06-12	1	0	0		2	< 10 km²	0.134	-0.104
loc0074	Schöderbach	Austria	47.1746	14.114	895	2022-06-12	1	0	0		3	< 10 km²	0.025	-0.026
loc0075	Moarbach Öblarn	Austria	47.4484	13.9605	665	2022-06-11	1	0	0		2	< 10 km²	0.014	-0.096
loc0076	Edling	Austria	47.2027	14.5117	743	2022-06-10	1	0	0		2	< 10 km²	0.116	-0.122
loc0077	Liesing Kammern	Austria	47.3875	14.8986	655	2022-06-13	1	0	0		5	100 - 1000 km²	0.011
loc0078	Kleiner Bach nordöstl vom Riegerbach	Austria	46.7736	13.6438	589	2022-06-13	0	1	0		1	< 10 km²	0.006	-0.019	AAY1309
loc0079	Pichlbach	Austria	46.7871	13.628	821	2022-06-13	1	0	0		1	< 10 km²	0.069	-0.048
loc0080	Lungitzbach	Austria	47.2294	16.0764	313	2022-06-16	1	0	0		3	10 - 100 km²	-0.0025	0.0025
loc0081	Petzenkirchen	Austria	48.1497	15.1476	262	2022-06-19	1	0	0		2	< 10 km²	0.023	-0.004
loc0082	Grafenmühl Erlauf	Austria	47.9575	15.1635	362	2022-06-19	1	0	0		5	100 - 1000 km²	-0.025
loc0083	Maierhöfen	Austria	47.8635	15.1003	655	2022-06-19	1	0	0		2	< 10 km²	0.1	-0.061
loc0084	Falbersbach Fallenstein	Austria	47.7284	15.333	769	2022-06-19	1	0	0		2	10 - 100 km²	-0.014
loc0085	Turnau	Austria	47.5553	15.3398	746	2022-06-19	1	0	0		4	100 - 1000 km²	0.021
loc0086	Zwettlerbach St Lorenzen	Austria	47.5149	15.3629	758	2022-06-19	1	0	0		3	10 - 100 km²	0.048
loc0087	Raab Arzberg	Austria	47.2476	15.5174	572	2022-06-18	1	0	0		4	100 - 1000 km²	0.00984779
loc0088	Kesselfallklamm	Austria	47.2047	15.3987	574	2022-06-16	1	0	0		3	10 - 100 km²	0.206	-0.315
loc0090	Waldbach S2	Austria	47.3969	14.7225	1342	2022-06-18	1	0	0		1	< 10 km²	0.36	-0.351
loc0091	S3 Quellaustritt (Moos)	Austria	47.3958	14.7265	1234	2022-06-18	1	0	0		1	< 10 km²	0.256	-0.249
loc0092	Pisching	Austria	47.3968	14.7295	1168	2022-06-18	1	0	0		2	< 10 km²	0.131
loc0093	Ossiacher Moor	Austria	46.6394	14.0086	724	2022-06-15	1	0	0		standing_water	standing_water	0	0
loc0094	Ödensee-Traun	Austria	47.5701	13.8395	765	2022-06-21	1	0	0		3	10 - 100 km²	0.003
loc0095	Hochwechsel	Austria	47.504	15.916	1184	2022-06-26	1	0	0		1	< 10 km²	0.416
loc0096	Taschlbach Ernstbrunn	Austria	48.5323	16.4043	238	2022-06-25	1	1	0		3	100 - 1000 km²	0.007	0.005	AAY1309
loc0097	Siglüßbach Laa a d Thaya	Austria	48.6951	16.3773	187	2022-06-26	0	1	0		1	< 10 km²	0.012		AAY1309
loc0098	Zaya Gnadendorf	Austria	48.6192	16.3926	246	2022-06-26	1	1	0		3	100 - 1000 km²	-0.014		AAY1309
loc0099	Göllersbach Altenmarkt	Austria	48.5828	16.2084	250	2022-06-26	0	1	0		3	100 - 1000 km²	0.008	-0.016	AAY1309
loc0100	Russbach Wetzleinsdorf	Austria	48.4774	16.388	240	2022-06-26	1	1	0		3	100 - 1000 km²	0.001	0.009	AAY1309
loc0101	Hinterer Waldbach Festenburg	Austria	47.4931	15.9208	839	2022-05-29	1	0	0		3	10 - 100 km²	0.073	-0.091
loc0102	Dornbach 1 (Quellbach)	Austria	48.2371	16.2694	289	2022-07-02	1	0	0		3	< 10 km²	-0.052
loc0103	Dornbach 2 (Stauraum)	Austria	48.2372	16.2651	296	2022-07-02	1	0	0		3	< 10 km²	0.0390797
loc0105	Patergassen Gurk	Austria	46.8148	13.8646	1016	2022-07-16	1	0	0		2	< 10 km²	0.011
loc0106	Glan	Austria	46.6997	14.1195	560	2022-07-16	1	1	0		3	100 - 1000 km²	0.009	0.001	AAY1309
loc0107	Bassgeigensee 1	Austria	46.587	14.2017	516	2022-07-14	1	0	0		1	10 - 100 km²	0.001	0
loc0108	Bassgeigensee 2	Austria	46.5867	14.2041	516	2022-07-14	1	0	0		1	10 - 100 km²	-0.002	-0.001
loc0109	Helenental Schwechat	Austria	48.0119	16.1669	259	2022-07-08	1	1	0		5	> 1000 km²	0.002		AAY1309
loc0110	Krems	Austria	48.4025	15.5894	194	2022-07-08	0	0	1	other species - not used in habitat analysis
loc0111	Rettenbach Koralm (Zubr Weiße Sulm)	Austria	46.7581	15.1065	1131	2022-07-26	1	0	0		2	< 10 km²	0.043	-0.046
loc0112	Scheucherbach Zubr Koralm	Austria	46.7559	15.1481	878	2022-07-26	1	0	0		1	< 10 km²	0.327	-0.371
loc0113	Schirningbach	Austria	47.1158	15.2981	406	2022-07-26	1	0	0		3	10 - 100 km²	-0.01	-0.01
loc0114	Schwarzenbergpark Wien	Austria	48.2422	16.2731	285	2022-04-13	1	0	0		3	< 10 km²	-0.007
loc0115	Liebochbach	Austria	47.1109	15.2119	509	2022-07-30	1	0	0		3	10 - 100 km²	-0.021
loc0116	Schirningbach2	Austria	47.1124	15.2509	469	2022-07-30	1	0	0		3	10 - 100 km²	0.027	-0.009
loc0117	Walster	Austria	47.8055	15.3518	828	2022-08-03	1	0	0		2	< 10 km²	-0.059
loc0118	Grünaubach (Grünau)	Austria	47.7707	15.2854	798	2022-08-03	1	0	0		3	10 - 100 km²	0.003	0.004
loc0119	Erlaufsee (Zubr)	Austria	47.7915	15.2577	834	2022-08-03	1	0	0		1	< 10 km²	-0.002
loc0120	Gamlitzbach	Austria	46.7185	15.5662	271	2022-08-02	1	0	0		4	10 - 100 km²	0.002	-0.006
loc0121	Mühlbach Koralpe	Austria	46.7615	15.0449	1434	2022-07-30	1	0	0		2	< 10 km²	0.091	-0.168
loc0122	Rannachgraben	Austria	47.1851	15.3976	512	2022-08-05	1	0	0		3	< 10 km²	0.036	-0.04
loc0123	Gurk Brueckl	Austria	46.7476	14.5312	492	2022-08-06	1	1	0		6	> 1000 km²	0.005	-0.006	AAY1309
loc0124	Weißenbach Tainach	Austria	46.6314	14.5345	420	2022-08-06	1	0	0		1	< 10 km²	0.024	-0.001
loc0125	Trixenbach Waisenberg	Austria	46.7004	14.5681	486	2022-08-06	1	0	0		2	< 10 km²	-0.113
loc0126	Müllnern Vellachzufluss	Austria	46.5586	14.5635	457	2022-08-07	0	1	0		1	< 10 km²	0.009	-0.013	AAY1309
loc0127	Sucha Altendorf	Austria	46.547	14.6449	570	2022-08-08	1	0	0		3	10 - 100 km²	0.027	-0.015
loc0128	Globasnitzbach	Austria	46.559	14.7038	536	2022-08-08	1	0	0		3	10 - 100 km²	0.008	-0.029
loc0129	Wölfnitzbach Ruden	Austria	46.6607	14.7718	451	2022-08-08	1	0	0		4	100 - 1000 km²	0.007	-0.008
loc0130	Feistritz ob Bleiburg	Austria	46.5572	14.7671	537	2022-08-08	1	0	0		3	100 - 1000 km²	0.01	-0.033
loc0131	Leibenbach Kresbach	Austria	46.8003	15.2192	401	2022-08-06	1	0	0		3	10 - 100 km²	-0.001
loc0132	Lassnitz Deutschlandsberg	Austria	46.8194	15.2378	342	2022-08-06	1	0	0		4	100 - 1000 km²	-0.007	-0.01
loc0133	Kainach Dobl	Austria	46.9458	15.359	320	2022-08-06	1	0	0		6	100 - 1000 km²	0.001	-0.002
loc0134	Löllingbach Klippitztoerl	Austria	46.9251	14.6252	1107	2022-08-11	1	0	0		3	10 - 100 km²	0.024	-0.049
loc0135	Klieningbach Klippitztoerl	Austria	46.952	14.7415	998	2022-08-11	1	0	0		3	10 - 100 km²	0.071
loc0136	Lavant Mauterndorf	Austria	46.9391	14.8237	639	2022-08-11	1	0	0		6	100 - 1000 km²	0.01	-0.009
loc0138	Albertsedterbach Raschhof	Austria	48.2502	13.5113	424	2022-08-16	1	0	0		2	< 10 km²	0.018
loc0139	Pucking, same as loc 0391	Austria	48.1978	14.1966	279	2022-08-15	1	1	0		2	< 10 km²	0.01	0.009	AAY1309
loc0140	Teichl Spital am Phyrn	Austria	47.6316	14.3249	763	2022-08-13	1	0	0		2	< 10 km²	0.178
loc0141	Rottenbach Haag am Hausruck	Austria	48.2054	13.6551	431	2022-08-16	1	0	0		2	< 10 km²	0.018	-0.016
loc0142	Riedlbach Hocheck	Austria	48.0496	13.3517	587	2022-08-16	1	0	0		4	100 - 1000 km²	-0.001	-0.009
loc0143	Raiden Zufluss Mühl	Austria	48.5651	14.0766	559	2022-08-17	1	0	0		2	< 10 km²	0.081	-0.089
loc0144	Grabenbach Henndorf	Austria	47.9066	13.1872	522	2022-08-16	1	0	0		2	10 - 100 km²	-0.014	0.042
loc0145	Antiesen Hohenzell	Austria	48.2136	13.5182	446	2022-08-16	1	1	0		3	100 - 1000 km²	0	-0.012	AAY1309
loc0146	Aiterbach Hammersedt	Austria	48.0768	14.0222	364	2022-08-18	1	1	0		3	10 - 100 km²	0	0	AAY1309
loc0147	Steinerne Mühl Helfenberg	Austria	48.5372	14.1332	555	2022-08-17	1	0	0		5	100 - 1000 km²	0.013	-0.016
loc0148	Schwarzenbach Niederreichenthal	Austria	48.5531	14.4059	660	2022-08-17	1	0	0	not danube
loc0149	Große Rodl Zufluss Schiefegg	Austria	48.441	14.2535	611	2022-08-17	1	0	0		3	< 10 km²	0.09	-0.035
loc0150	Schrollenbach Aigen	Austria	48.6691	14.0174	798	2022-08-17	1	0	0	not danube
loc0151	Zimmermeisterbach Gramatstetten	Austria	48.3973	14.2072	510	2022-08-17	1	0	0		3	< 10 km²	-0.011
loc0152	Diesenbach Kleinzell	Austria	48.4552	14.0338	522	2022-08-17	1	0	0		2	10 - 100 km²	-0.019
loc0153	Kesselfallklamm oberer Einstieg	Austria	47.2088	15.4003	646	2022-08-22	1	0	0		3	10 - 100 km²	0.013
loc0154	Kesselfallklamm Zubringerbach	Austria	47.2044	15.3979	579	2022-08-22	1	0	0		2	< 10 km²	0.225	-0.22
loc0155	Mürzzuschlag unten	Austria	47.6197	15.6762	760	2022-08-20	1	0	0		2	< 10 km²	0.108	-0.125
loc0157	Hagenbachklamm NÖ	Austria	48.3149	16.2112	237	2022-08-25	1	0	0		4	10 - 100 km²	0.029	-0.04
loc0158	Donau bei Zeiselmauer	Austria	48.3408	16.1799	177	2022-08-25	0	0	1	other species - not used in habitat analysis
loc0159	Theinstettner Bach Ybbs	Austria	48.1728	15.0614	240	2022-08-27	1	0	0		3	< 10 km²	0.014	-0.01
loc0160	Hengstberg Bründl	Austria	48.1787	15.0122	428	2022-08-27	1	0	0		spring	spring	0.095	-0.145
loc0161	Hengstberg 2 Bacherlweg	Austria	48.1763	15.0233	335	2022-08-27	1	0	0		2	10 - 100 km²	0.036
loc0162	Bernhardshofer Bach (Kleine Krems)	Austria	48.4048	15.2312	806	2022-08-26	1	0	0		2	< 10 km²	0.029	-0.025
loc0163	Wehrbach Zogelsdorf	Austria	48.307	15.2601	363	2022-08-26	1	0	0		3	10 - 100 km²	0.038	0.004
loc0164	Ötzbach Mühldorf	Austria	48.3753	15.344	360	2022-08-26	1	0	0		2	10 - 100 km²	0.032	-0.035
loc0165	Purzelkamp Kleingöttfritz	Austria	48.4872	15.146	758	2022-08-26	1	0	0		3	100 - 1000 km²	0.01	-0.005
loc0166	Bach bei Gerotten (Kamp)	Austria	48.6442	15.1822	568	2022-08-26	1	0	0		2	10 - 100 km²	0.017	-0.017
loc0167	Große Krems Armschlag	Austria	48.4485	15.2099	744	2022-08-26	1	0	0		3	100 - 1000 km²	0.028
loc0168	Krems Nettingsdorf (OÖ)	Austria	48.187	14.2596	276	2022-08-25	0	1	0		5	100 - 1000 km²	0.015	0.01	AAY1309
loc0169	Nettingsdorf Moos (Krems)	Austria	48.1824	14.2692	289	2022-08-25	1	0	0		2	< 10 km²	0.006
loc0170	Ipfbach St Florian	Austria	48.1961	14.3607	267	2022-08-25	1	0	0		2	10 - 100 km²	-0.015
loc0171	Ebersdorf	Austria	48.2247	15.2566	212	2022-08-25	1	0	0		1	< 10 km²	-0.021
loc0172	Artstetten	Austria	48.2379	15.2008	331	2022-08-25	1	0	0		1	< 10 km²	0.086	-0.049
loc0173	Kemmelbach	Austria	48.1508	15.0958	233	2022-08-25	1	0	0		3	< 10 km²	-0.02
loc0174	Dangelsbach	Austria	48.1346	15.2963	251	2022-08-25	1	0	0		3	< 10 km²	0.009	-0.013
loc0175	Marbach Kirchberggegend (Pielach)	Austria	48.0323	15.4121	390	2022-08-25	1	0	0		2	< 10 km²	0.017
loc0176	Schliefaubach St Leonhard aW	Austria	48.0049	14.9026	479	2022-08-26	1	0	0		3	10 - 100 km²	0.025	-0.03
loc0177	Farnbach Dietmannsdorf	Austria	48.7062	15.4645	545	2022-08-26	1	0	0		2	< 10 km²	0.021
loc0178	Thauabach Matzlesschlag	Austria	48.7576	15.3049	493	2022-08-26	1	0	0		4	100 - 1000 km²	0.005	-0.007
loc0179	Teigitsch Edelschrott	Austria	47.0154	15.051	712	2022-08-30	1	0	0		5	100 - 1000 km²	0.006	-0.015
loc0180	Teigitsch Voitsberg	Austria	47.0226	15.1629	378	2022-08-30	1	0	0		5	100 - 1000 km²	0.008
loc0181	Mittereggerbach Kleingaisfeld	Austria	47.0256	15.2174	372	2022-08-30	1	0	0		2	< 10 km²	0.027	-0.018
loc0182	Röthelstein	Austria	47.3219	15.3911	801	2022-08-30	1	0	0		1	< 10 km²	0.462
loc0183	Mixnitzbach	Austria	47.3361	15.3782	512	2022-08-30	1	0	0		3	10 - 100 km²	-0.153
loc0184	Murarm Auwiesen	Austria	47.0117	15.4619	329	2022-08-24	0	1	0		7	> 1000 km²	0.002	-0.002	AAY1309
loc0185	Gitschtal Jadersdorf	Austria	46.6599	13.3184	675	2022-09-07	1	0	0		4	10 - 100 km²	0.023	-0.006
loc0186	Gschnitztal Lahnwiesen	Austria	47.0583	11.3777	1212	2022-09-07	1	0	0		2	< 10 km²	0.047
loc0187	Ybbs Opponitz	Austria	47.8716	14.8388	455	2022-08-21	1	0	0		4	10 - 100 km²	0.048	-0.047
loc0188	Feldaist Zubringer Kefermarkt	Austria	48.4511	14.5368	482	2022-08-21	1	0	0		2	< 10 km²	-0.062
loc0189	Salza Mündung Holzäpfeltalbach	Austria	47.6671	14.9863	587	2022-08-21	1	0	0		3	10 - 100 km²	-0.015
loc0190	Rechnitzbach	Austria	47.2935	16.4804	274	2022-09-11	1	0	0		3	10 - 100 km²	0.005	-0.014
loc0191	Rabnitz Schwendgraben	Austria	47.4678	16.3579	338	2022-09-10	1	0	0		5	> 1000 km²	-0.006	0.006
loc0192	Erlbach	Austria	47.7791	16.3595	219	2022-09-10	1	1	0		3	10 - 100 km²	0.005	0.005	AAY1309
loc0193	Stooberbach	Austria	47.5534	16.4479	278	2022-09-11	1	1	0		4	100 - 1000 km²	-0.001	0.004	AAY1309
loc0194	Pöllauer Safen	Austria	47.3094	15.8301	428	2022-09-12	1	0	0		4	100 - 1000 km²	-0.017
loc0195	Weißenbach Waldbach	Austria	47.4561	15.8447	641	2022-09-12	1	0	0		3	10 - 100 km²	0.031
loc0196	Pail	Austria	47.1229	15.3848	401	2022-09-18	1	0	0		3	< 10 km²	0.049	-0.019
loc0197	St Veit	Austria	47.1142	15.4039	390	2022-09-18	1	0	0		1	< 10 km²	0.068	-0.076
loc0198	Krampelgraben 1	Austria	46.6453	14.5553	421	2022-07-14	1	0	0		standing_water	standing_water	0	0
loc0199	Krampelgraben 2	Austria	46.6453	14.5525	431	2022-07-14	1	0	0		standing_water	standing_water	0	0
loc0200	Krampelgraben 3	Austria	46.6453	14.5561	407	2022-07-14	1	0	0		standing_water	standing_water	0	0
loc0201	Zufluss Afritzersee Mitte	Austria	46.7437	13.7663	766	2022-08-26	1	0	0		1	< 10 km²	0.148	-0.32
loc0202	Zufluss Afritzersee nordwest	Austria	46.7517	13.7661	749	2022-08-26	1	0	0		1	< 10 km²	-0.001	-0.189
loc0203	Zufluss Brennsee süd	Austria	46.7642	13.7563	750	2022-08-27	1	0	0		1	< 10 km²	0.027	-0.027
loc0204	Zufluss Zwergensee nordwest	Austria	46.8004	13.5902	723	2022-08-28	1	0	0		2	< 10 km²	0.039	-0.049
loc0205	nordwestl Klieberteich	Austria	46.8038	13.5886	756	2022-08-28	1	0	0		1	< 10 km²	0.286308
loc0206	Drauzufluss Amlach Bruggen	Austria	46.7353	13.1763	604	2022-08-29	1	0	0		1	< 10 km²	-0.026
loc0207	Mirnock Gschriet	Austria	46.7674	13.6776	1293	2022-09-23	1	0	0		1	< 10 km²	-0.402	0.429
loc0208	Kolm	Austria	46.8382	13.5145	789	2022-09-24	0	0	1	other species - not used in habitat analysis
loc0209	Glan nördl Zollfeld	Austria	46.7094	14.3603	458	2022-06-21	1	1	0		5	100 - 1000 km²	-0.001	0.001	AAY1309
loc0210	Loiblbach Ferlach	Austria	46.5267	14.2973	455	2022-06-21	1	0	0		3	10 - 100 km²	0.015	-0.02
loc0211	Drau Restwasserschleife Rosegg	Austria	46.5824	14.0269	463	2022-06-22	0	1	0		7	> 1000 km²	0.001	-0.005	AAY1309
loc0212	Draustau Ferlach	Austria	46.5506	14.3778	416	2022-06-23	0	1	0		7	> 1000 km²	0	0	AAY1309
loc0213	Anzuchtbach Ferlach	Austria	46.5479	14.3827	410	2022-06-23	1	1	0		2	10 - 100 km²	0	-0.003	AAY1309
loc0214	Anzuchtbach Ferlach Wehr	Austria	46.5558	14.4166	404	2022-06-23	0	1	0		2	10 - 100 km²	-0.12	0	AAY1309
loc0215	Gail Uferweg Villach	Austria	46.592	13.853	489	2022-08-25	0	1	0		5	> 1000 km²	0.001	-0.003	AAY1309
loc0216	Schwarze Sulm Schwanberg	Austria	46.7538	15.1883	427	2022-09-24	1	0	0		4	100 - 1000 km²	0.015
loc0217	Mürz Kindberg	Austria	47.5095	15.4516	559	2022-09-24	1	0	0		6	> 1000 km²	0.002
loc0218	Heimschuh Sulm 2	Austria	46.7668	15.5067	274	2022-09-24	1	0	0		6	> 1000 km²	0.001
loc0219	Feistritz Stubenberg	Austria	47.2361	15.7964	385	2022-09-24	1	0	0		5	100 - 1000 km²	0.002	-0.004
loc0220	Krems Wartberg	Austria	47.9834	14.1152	373	2022-10-12	1	1	0		4	100 - 1000 km²	-0.006	-0.002	AAY1309
loc0221	Mattig	Austria	48.2444	13.0739	358	2022-10-10	0	1	0		5	100 - 1000 km²	0.016	-0.003	AAY1309
loc0222	Krems Kematen	Austria	48.1118	14.2003	303	2022-10-12	0	1	0		5	100 - 1000 km²	0.001	-0.002	AAY1309
loc0223	Klausenbach	Austria	46.8375	16.0202	247	2022-10-15	1	0	0		3	10 - 100 km²	-0.002
loc0224	Doiberbach	Austria	46.9157	16.1139	248	2022-10-15	1	0	0		3	10 - 100 km²	0.016	0.008
loc0225	Zickenbach	Austria	47.0571	16.2916	219	2022-10-15	1	1	0		3	10 - 100 km²	0.01	-0.001	AAY1309
loc0226	Strem	Austria	47.0016	16.5063	193	2022-10-15	1	1	0		4	10 - 100 km²	0.003	-0.012	AAY1309
loc0227	Schinderbach	Austria	46.9985	15.0941	709	2022-10-23	1	0	0		2	< 10 km²	0.072	-0.08
loc0228	Hartberger Safen	Austria	47.2739	15.9922	325	2022-10-24	1	0	0		4	100 - 1000 km²	-0.004
loc0230	St Stefan Sassbach	Austria	46.9032	15.716	314	2022-12-08	1	0	0		3	100 - 1000 km²	-0.025
loc0231	Schwarzaubach Glatzau	Austria	46.9111	15.6801	310	2022-12-08	1	0	0		3	100 - 1000 km²	0.028	0.005
loc0232	Schwarzaubach Wolfsberg	Austria	46.8428	15.6522	282	2022-12-08	1	0	0		4	100 - 1000 km²	0.002	0
loc0233	Stiefing Empersdorf	Austria	47.0008	15.608	350	2022-12-08	1	0	0		3	100 - 1000 km²	0.024
loc0234	Ferbersbach Vasoldsberg	Austria	47.0121	15.5591	359	2022-12-08	1	0	0		3	10 - 100 km²	-0.012	-0.008
loc0235	Ferbersbach Hausmannstätten	Austria	46.9912	15.5212	330	2022-12-08	1	0	0		4	10 - 100 km²	-0.008	-0.008
loc0236	Stiefing Kleinfeiting	Austria	46.9159	15.6008	305	2022-12-08	1	0	0		4	100 - 1000 km²	0.003	-0.002
loc0237	Zerlachbach	Austria	46.9444	15.6514	334	2022-12-08	1	0	0		3	100 - 1000 km²	0.008	-0.012
loc0238	Stillensteinklamm 1	Austria	48.2406	14.8803	268	2022-12-27	1	0	0		4	10 - 100 km²	0.02
loc0239	Stillensteinklamm 2	Austria	48.24	14.8816	265	2022-12-27	1	0	0		4	10 - 100 km²	0.004	-0.017
loc0240	Kendlgraben Wilhelmsburg Traisen	Austria	48.0758	15.5866	336	2022-12-28	1	0	0		3	< 10 km²	0.001	-0.012
loc0241	Innerfahrafeld Dürntal	Austria	47.9363	15.6092	477	2022-12-28	1	0	0		3	< 10 km²	0.044	-0.041
loc0242	Tiefental Grüne Schwarza	Austria	47.8729	15.6553	716	2022-12-28	1	0	0		2	10 - 100 km²	0.012
loc0243	Zellenbach Rohr im Gebirge	Austria	47.8791	15.7641	696	2022-12-28	1	0	0		3	10 - 100 km²	-0.011
loc0244	Zellenbach Piesting	Austria	47.8749	15.8393	531	2022-12-28	1	0	0		3	10 - 100 km²	0.019	-0.015
loc0245	Waldegg Piesting	Austria	47.8683	16.0514	368	2022-12-28	1	0	0		4	100 - 1000 km²	0.01
loc0246	Fahrafeld Triesting	Austria	47.9793	16.067	340	2022-12-28	1	1	0		5	100 - 1000 km²	0.001	0	AAY1309
loc0247	Neuhauser Bach Triesting	Austria	47.9892	16.0494	359	2022-12-28	1	0	0		3	10 - 100 km²	0.019
loc0248	Spiegelbach Kaumberg	Austria	48.0265	15.8836	495	2022-12-28	1	0	0		3	10 - 100 km²	0.008
loc0249	Durlasbach Zubr Untergoin	Austria	48.0987	15.7717	378	2022-12-28	1	0	0		2	< 10 km²	0.038
loc0250	Pöllabach Frohnleiten	Austria	47.2856	15.2613	548	2023-01-02	1	0	0		3	10 - 100 km²	-0.035
loc0251	Laufnitzgraben	Austria	47.3065	15.3092	496	2023-01-02	1	0	0		4	10 - 100 km²	-0.023
loc0252	Trafößbach	Austria	47.3371	15.3385	501	2023-01-02	1	0	0		4	< 10 km²	0.054
loc0253	Lembach	Austria	47.1039	15.6136	408	2023-01-04	1	0	0		4	< 10 km²	0.016
loc0254	Urschabach Eggersdorf	Austria	47.1197	15.6268	386	2023-01-04	1	0	0		3	10 - 100 km²	-0.007	-0.018
loc0255	Gschmaierbach Ilz	Austria	47.0835	15.9138	289	2023-01-04	1	0	0		3	10 - 100 km²	0.004	-0.008
loc0256	Rittschein	Austria	47.0515	15.9194	286	2023-01-04	1	0	0		3	100 - 1000 km²	-0.006	-0.005
loc0257	Lembach Zubr Grazbach	Austria	46.9921	15.9768	277	2023-01-04	1	0	0		3	< 10 km²	-0.022
loc0258	Haselbach Fehring	Austria	46.9202	15.979	282	2023-01-04	1	0	0		2	10 - 100 km²	-0.018
loc0259	Limbach Kapfenstein	Austria	46.8739	15.9733	271	2023-01-04	1	0	0		3	100 - 1000 km²	-0.003	-0.008
loc0260	Poppendorfer Bach	Austria	46.8628	15.8547	278	2023-01-04	1	0	0		3	100 - 1000 km²	-0.01	0.001
loc0261	Sulzbach Straden	Austria	46.7994	15.8866	244	2023-01-04	1	1	0		3	< 10 km²	-0.003	-0.017	AAY1309
loc0262	Drauchenbach Dornau	Austria	46.7127	15.9677	211	2023-01-04	1	0	0		3	100 - 1000 km²	0.012	0.005
loc0265	Scavnica	Slovenia	46.6513	15.9211	227	2023-01-04	1	1	0	not austria					AAY1309
loc0266	Velka	Slovenia	46.5874	15.8301	240	2023-01-04	1	1	0	not austria					AAY1309
loc0267	Poniglbach	Austria	46.9471	15.4062	342	2023-01-06	0	0	1	other species - not used in habitat analysis
loc0268	Doblbach	Austria	47.0385	15.3477	396	2023-01-14	1	0	0		3	10 - 100 km²	0.006	-0.005
loc0269	Lonkesbach	Austria	47.0304	15.3395	415	2023-01-14	1	0	0		2	< 10 km²	0.014	-0.01
loc0270	Plesch	Austria	47.1389	15.2185	870	2023-02-05	1	0	0		1	< 10 km²	-0.522
loc0271	Kehrerbach	Austria	47.1351	15.2838	456	2023-02-05	1	0	0		2	< 10 km²	0.026
loc0272	Ragglbach	Austria	46.7326	14.8928	458	2023-01-12	1	0	0		3	10 - 100 km²	0.027	-0.028
loc0273	Judenbach	Austria	46.741	14.8416	390	2023-01-12	1	0	0		3	10 - 100 km²	-0.003
loc0274	Lavant Bereich Koralmbahn	Austria	46.7235	14.8593	383	2023-01-12	1	0	0		6	100 - 1000 km²	0.031	-0.001
loc0275	Hauzendorf (Drautal)	Austria	46.7483	13.1562	608	2023-02-22	0	1	0		1	< 10 km²	0.041	-0.224	AAY1309
loc0276	Dellach im Drautal	Austria	46.7383	13.0848	615	2023-02-22	1	0	0		3	< 10 km²	0.037	-0.027
loc0277	Lauenbach Berg im Drautal	Austria	46.744	13.1226	598	2023-02-22	1	0	0		2	< 10 km²	-0.002	0.002
loc0278	Drau Greifenburg	Austria	46.7392	13.189	586	2023-02-22	1	0	0		7	> 1000 km²	0	-0.001
loc0279	Tobelbach Simmerlach	Austria	46.7552	12.9971	697	2023-02-23	1	0	0		3	10 - 100 km²	0.042	-0.055
loc0280	Kaltenbrunnbach Oberdrauburg	Austria	46.7558	12.9461	625	2023-02-23	1	0	0		1	< 10 km²	0.006	-0.002
loc0281	Lavant St Gertraud	Austria	46.8662	14.8728	487	2023-01-12	1	0	0		6	100 - 1000 km²	0.011
loc0282	Weißenbach St Johann	Austria	46.8162	14.8581	455	2023-02-19	1	0	0		2	< 10 km²	0.024	-0.032
loc0283	Schildbergerbachl	Austria	46.6898	14.8268	420	2023-02-19	1	0	0		2	< 10 km²	0.008	-0.027
loc0284	Wriesniggraben	Austria	46.6801	14.7779	477	2023-02-19	1	0	0		1	< 10 km²	0.021	-0.012
loc0285	Entwässerungsgraben Weißenstein	Austria	46.6821	13.7129	503	2023-02-20	0	1	0		1	< 10 km²	0.014	0.008	AAY1309
loc0286	Drau Altarm bei Kellerberg	Austria	46.6772	13.7069	502	2023-02-20	1	1	0		6	> 1000 km²	-0.002	-0.005	AAY1309
loc0287	Schwarzbach Rothenthurn	Austria	46.7661	13.5739	520	2023-02-21	0	1	0		1	< 10 km²	-0.016		AAY1309
loc0288	Rojachbach	Austria	46.8277	13.4451	566	2023-02-21	0	1	0		3	< 10 km²	0.016	-0.03	AAY1309
loc0289	Zurkbach	Austria	46.5264	14.1588	454	2023-02-24	1	0	0		2	< 10 km²	0.014	-0.017
loc0290	Ledenitzen	Austria	46.5731	13.9715	579	2023-02-24	1	0	0		1	< 10 km²	0.177
loc0291	Geistthal	Austria	47.1705	15.1758	625	2023-02-25	1	0	0		3	< 10 km²	0.025
loc0292	Stübingbach Gschnaidt	Austria	47.1668	15.1997	628	2023-02-25	1	0	0		3	10 - 100 km²	-0.001	-0.04
loc0293	Stübingbach Waldhof	Austria	47.1726	15.2954	430	2023-02-25	1	0	0		4	10 - 100 km²	0.003
loc0294	Katzelbach Graz	Austria	47.0254	15.393	357	2023-02-26	1	0	0		1	< 10 km²	0.034
loc0295	Oberschöcklbach	Austria	47.1369	15.485	442	2023-03-05	1	0	0		3	< 10 km²	0.007	-0.03
loc0296	Kalkbach Rabnitz	Austria	47.1575	15.5116	485	2023-03-05	1	0	0		2	10 - 100 km²	-0.017
loc0297	Felberbach Gratkorn	Austria	47.1435	15.3556	412	2023-03-11	1	0	0		2	< 10 km²	0.026	-0.029
loc0298	Gepringbach Seiersberg	Austria	47.006	15.376	375	2023-03-11	1	0	0		2	10 - 100 km²	0.019	-0.001
loc0299	Tauchenbach	Austria	47.3347	16.2765	335	2023-03-14	1	1	0		4	100 - 1000 km²	0.004	-0.008	AAY1309
loc0300	Willersbach	Austria	47.3318	16.2107	337	2023-03-14	1	0	0		4	10 - 100 km²	0.011	-0.013
loc0301	Guribach	Austria	47.2935	16.3713	333	2023-03-14	1	0	0		1	10 - 100 km²	0.032	-0.034
loc0302	Drumlingbach	Austria	47.3325	16.243	367	2023-03-14	1	0	0		1	< 10 km²	0.034	-0.021
loc0303	Teichbach	Austria	47.2113	16.2856	270	2023-03-14	0	1	0		3	10 - 100 km²	0	-0.01	AAY1309
loc0304	Haselbach Olbendorf	Austria	47.2048	16.2202	288	2023-03-14	1	0	0		1	10 - 100 km²	0.007	-0.01
loc0305	Kohlbachgraben	Austria	47.139	16.1015	271	2023-03-14	1	0	0		5	> 1000 km²	0.00163954
loc0306	Lafnitz	Austria	47.1353	16.1137	271	2023-03-14	1	0	0		5	> 1000 km²	0.002	-0.01
loc0307	Kroisbach Unterrohr	Austria	47.2435	16.044	361	2023-03-16	1	0	0		2	< 10 km²	0.023
loc0308	Dombach	Austria	47.2061	15.9881	297	2023-03-16	1	0	0		4	10 - 100 km²	0.006	-0.004
loc0309	Gösting Salamanderquelle	Austria	47.1024	15.3681	609	2023-03-18	1	0	0		1	< 10 km²	0.215	-0.216
loc0310	Oberschütt	Austria	46.5687	13.7554	519	2023-03-19	0	1	0		1	< 10 km²	0.021	-0.002	AAY1309
loc0311	Thalerbach	Austria	47.0845	15.3703	419	2023-03-19	1	0	0		2	10 - 100 km²	0.005	-0.014
loc0312	Zirknitz	Austria	46.9298	15.2757	329	2023-03-25	1	0	0		3	10 - 100 km²	0.012	0
loc0313	Lemsitz	Austria	46.9319	15.2441	379	2023-03-25	1	0	0		3	10 - 100 km²	0.021	-0.008
loc0314	Sierlingbach	Austria	46.9021	15.2301	396	2023-03-25	1	0	0		2	< 10 km²	0.046	-0.03
loc0315	Stainzbach Wald i d Steiermark	Austria	46.9088	15.2343	375	2023-03-25	1	0	0		4	100 - 1000 km²	0.011	-0.012
loc0316	Goggitschbach Mittergoggitsch	Austria	47.0351	15.6806	366	2023-04-04	1	0	0		3	10 - 100 km²	-0.003	-0.003
loc0317	Pickelbach St Marein bei Graz	Austria	47.0112	15.6968	340	2023-04-04	1	0	0		3	10 - 100 km²	0.005	-0.006
loc0318	Oberfladnitz	Austria	47.0288	15.8023	339	2023-04-04	1	0	0		2	10 - 100 km²	-0.0095	0.0095
loc0319	Kirchberg a d Raab Mühlteichbach	Austria	46.9924	15.7649	308	2023-04-04	1	0	0		3	10 - 100 km²	0.005	-0.001
loc0320	Raab Feldbach	Austria	46.9558	15.9065	274	2023-04-04	1	0	0		5	> 1000 km²	0	-0.004
loc0321	Lehenbach Hartegg	Austria	46.9605	16.1084	256	2023-04-04	1	0	0		2	10 - 100 km²	0.018	-0.007
loc0322	Saazer Bach Paldau	Austria	46.943	15.807	305	2023-04-04	1	0	0		3	10 - 100 km²	0.011	-0.003
loc0323	Oberstorcha	Austria	46.9659	15.7885	308	2023-04-04	1	0	0		2	< 10 km²	-0.003	0.003
loc0324	Nabegg	Austria	48.2117	14.8891	454	2023-04-07	1	0	0		1	< 10 km²	0.045	-0.031
loc0325	Brandstetterkogel	Austria	48.2197	14.8743	480	2023-04-07	1	0	0		1	< 10 km²	0.409
loc0326	Angerbach Dorfstetten	Austria	48.3579	14.997	803	2023-04-06	1	0	0		3	10 - 100 km²	0.024
loc0327	Au bei Freyenstein	Austria	48.2059	14.92	370	2023-04-07	1	0	0		3	< 10 km²	0.023
loc0328	Raab	Austria	48.3533	13.6398	368	2023-04-09	1	1	0		2	10 - 100 km²	0.014	-0.002	AAY1309
loc0329	Ragnitzbach Privatklinik	Austria	47.0768	15.4781	379	2023-04-24	1	0	0		3	10 - 100 km²	-0.019	-0.002
loc0330	Ragnitzbach Am Raketengrund	Austria	47.0766	15.4848	383	2023-04-24	1	0	0		3	10 - 100 km²	0.004	-0.008
loc0331	Petersbach Mündung	Austria	47.0383	15.4443	339	2023-04-22	1	0	0		7	> 1000 km²	0.002	-0.001
loc0332	Schiefling	Austria	46.6007	14.1054	523	2023-05-07	0	0	1	other species - not used in habitat analysis
loc0333	Arzwaldgraben Waldstein	Austria	47.2302	15.2879	506	2023-04-28	1	0	0		3	10 - 100 km²	0.018	-0.029
loc0334	Übelbach1 Sumpfwiese	Austria	47.2309	15.138	824	2023-04-28	1	0	0		standing_water	standing_water	0	0
loc0335	Übelbach2	Austria	47.2329	15.149	796	2023-04-28	1	0	0		1	< 10 km²	-0.15
loc0336	Doblbachmündung	Austria	46.94	15.374	316	2023-05-01	1	0	0		3	10 - 100 km²	-0.029
loc0337	Petzendorf Bacherl zu Kainach	Austria	46.9198	15.3705	334	2023-05-01	1	0	0		1	< 10 km²	-0.017
loc0342	Zufluss Katzbach	Austria	47.1276	14.9926	829	2023-05-07	1	0	0		2	< 10 km²	-0.248
loc0343	Andritzbachmündung	Austria	47.1042	15.4146	360	2023-05-23	1	0	0		2	10 - 100 km²	-0.015
loc0344	Oisnitz	Austria	46.9152	15.3537	318	2023-05-21	1	0	0		3	10 - 100 km²	0.006
loc0345	Tregistbach	Austria	47.0755	15.1593	472	2023-05-21	1	0	0		4	< 10 km²	0.028
loc0346	Gabriachbach	Austria	47.1143	15.4143	376	2023-05-19	1	0	0		2	< 10 km²	0.019	-0.009
loc0347	Lobmingbach	Austria	47.0589	15.1794	443	2024-05-24	1	0	0		3	< 10 km²	-0.017
loc0348	Weißenbach Vorau	Austria	47.3871	15.8715	680	2023-05-24	1	0	0		3	< 10 km²	0.029
loc0349	Göstritzbach (Trattenbach)	Austria	47.6317	15.8807	798	2023-05-23	1	0	0		2	10 - 100 km²	0.102	-0.141
loc0350	Thaler Bach	Austria	47.0741	15.3646	431	2023-05-21	1	0	0		2	10 - 100 km²	0.002	-0.012
loc0351	Rettenbach	Austria	47.1073	15.4775	442	2023-05-19	1	0	0		3	< 10 km²	0.055
loc0352	Mur Augarten	Austria	47.0619	15.4346	339	2023-05-23	1	1	0		7	> 1000 km²	0.002	-0.002
loc0354	Waldbach Kowald	Austria	47.0371	15.1286	495	2023-06-04	1	0	0		1	< 10 km²	0.221
loc0355	Goessnitzbach	Austria	47.0307	15.1307	406	2023-06-04	1	0	0		4	10 - 100 km²	0.016
loc0356	Ragnitz3	Austria	47.0751	15.5219	419	2023-04-20	1	0	0		3	10 - 100 km²	0.019	-0.023
loc0357	Schaftal	Austria	47.1117	15.5217	463	2023-05-04	1	0	0		3	10 - 100 km²	0.04	-0.016
loc0358	Stiftingtal/Schaftal Kreuzung	Austria	47.1015	15.5109	434	2023-04-05	1	0	0		3	10 - 100 km²	0.005
loc0359	Andritzbach Statteggerstraße	Austria	47.1277	15.4269	386	2023-05-25	1	0	0		2	10 - 100 km²	0.009	-0.027
loc0360	Stattegg	Austria	47.1445	15.4189	429	2023-06-01	1	0	0		2	10 - 100 km²	0.03	-0.026
loc0361	Sajo Miskolc	Hungary	48.1017	20.8455	112	2023-05-08	1	1	0	not austria					ADA0637
loc0362	Josva spring Josvafo	Hungary	48.4834	20.544	258	2023-05-08	1	1	0	not austria					ADA0637
loc0364	Hernad Abaujvar	Hungary	48.5398	21.3127	166	2023-05-09	1	1	0	not austria
loc0366	Rima Szihalom	Hungary	47.776	20.4665	114	2023-05-10	0	1	0	not austria					ADD6734
loc0367	Pößnitzbach Arnfels	Austria	46.6752	15.4072	311	2023-06-05	1	0	0		4	10 - 100 km²	0.013
loc0368	Saggau	Austria	46.7761	15.9322	239	2023-06-05	1	0	0		2	< 10 km²	0.009	0.007
loc0369	Enthgrieß	Austria	47.5921	12.5333	748	2023-06-19	1	0	0		3	10 - 100 km²	0.013	-0.032
loc0370	Kitzbüheler Ache	Austria	47.4678	12.3839	717	2023-06-19	1	0	0		4	100 - 1000 km²	-0.0175466
loc0371	Saalach bei Unken	Austria	47.6365	12.728	544	2023-06-19	1	0	0		6	> 1000 km²	0.003	-0.002
loc0372	Rötschbach Friesach	Austria	47.1562	15.3229	388	2023-06-21	1	0	0		3	10 - 100 km²	0.006	-0.015
loc0373	Unteramlach	Austria	46.7541	13.5594	520	2023-06-21	1	1	0		1	< 10 km²	-0.005	0
loc0375	Vellach	Austria	46.5639	14.5335	415	2023-06-25	1	1	0		5	100 - 1000 km²	0.003		AAY1309
loc0376	Etzbachquelle 6	Austria	47.5291	14.6102	857	2023-06-28	1	0	0		spring	spring	0.013
loc0377	Übelbach 3 Sumpfwiese	Austria	47.2258	15.1097	896	2023-06-27	1	0	0		3	100 - 1000 km²	0.067	-0.039
loc0378	Falkendorf	Austria	47.0966	14.0014	873	2023-07-07	1	0	0		2	< 10 km²	0.012	-0.22
loc0379	Mur Oberbairdorf	Austria	47.0875	13.6895	1030	2023-07-08	1	0	0		4	100 - 1000 km²	0.003	-0.002
loc0380	Peterstalstraße	Austria	47.0592	15.4844	375	2023-06-15	1	0	0		2	< 10 km²	0.004
loc0381	Petersbach Banngrabenweg	Austria	47.0494	15.4717	356	2023-07-03	1	0	0		2	< 10 km²	0.008	-0.002
loc0382	Rötschbach Rötschgraben	Austria	47.1804	15.3757	468	2023-07-05	1	0	0		3	10 - 100 km²	-0.025
loc0383	Veitsch	Austria	47.6167	15.4514	796	2023-07-30	1	0	0		3	10 - 100 km²	0.027	-0.016
loc0384	Windischgarsten Edelbach	Austria	47.715	14.3487	625	2023-08-08	1	0	0		2	10 - 100 km²	0.01
loc0386	Wenger Moor	Austria	47.9298	13.1857	509	2023-08-08	1	1	0		standing_water	standing_water	0	0	AAY1309
loc0387	Thalgau	Austria	47.8521	13.2044	580	2023-08-08	1	1	0		1	< 10 km²	0.016	-0.004	AAY1309
loc0388	Mühlbach Traun Pucking	Austria	48.2081	14.2234	273	2023-08-10	1	0	0		6	> 1000 km²	-0.004
loc0389	Traun Oedt Wegrand	Austria	48.2072	14.227	267	2023-08-10	1	0	0		6	> 1000 km²	0	0
loc0390	Traun Pucking	Austria	48.1992	14.1944	289	2023-08-10	0	0	1	other species - not used in habitat analysis
loc0392	Pucking Weyerbach	Austria	48.1949	14.1988	281	2023-08-10	1	0	0		3	10 - 100 km²	0.01	0.008
loc0393	Allhaming Sipbach	Austria	48.1501	14.1787	318	2023-08-11	0	1	0		1	< 10 km²	-0.007		AAY1309
loc0394	Traun Schleißheim	Austria	48.1673	14.0801	310	2023-08-11	0	0	1	other species - not used in habitat analysis
loc0395	Schleißbach Weißkirchen	Austria	48.176	14.1198	293	2023-08-11	1	0	0		2	10 - 100 km²	-0.032
loc0396	Tröpolach	Austria	46.6161	13.2749	593	2023-08-13	1	0	0		3	< 10 km²	0.004
loc0397	Rattendorf	Austria	46.623	13.2521	598	2023-08-19	1	0	0		1	< 10 km²	0.001	0
loc0398	Mühlbach Katzelsdorf	Austria	48.6931	16.7947	170	2023-06-29	0	1	0		1	10 - 100 km²	-0.006	-0.012	AAY1309
loc0399	Hallbach Grabnerhof Weng	Austria	47.594	14.4923	629	2023-08-31	1	0	0		3	10 - 100 km²	0.042	-0.038
loc0400	Hartelbach	Austria	46.73	15.9366	221	2023-10-19	1	0	0		3	10 - 100 km²	0.01	0.003
loc0401	Toberbach Passail	Austria	47.2814	15.4884	658	2023-10-22	1	0	0		3	< 10 km²	0.027	-0.036
loc0402	Talbach Schrems bei Frohnleiten	Austria	47.2792	15.3692	503	2023-10-22	1	0	0		4	10 - 100 km²	-0.03
loc0406	Egerviz Pula	Hungary	46.9965	17.6429	207	2023-09-13	1	1	0	not austria					AAY1309
loc0407	Vaszoly	Hungary	46.9423	17.7584	285	2023-09-13	1	1	0	not austria					AAY1309
loc0408	Örvényesi-séd Pecsely	Hungary	46.9549	17.6429	281	2023-09-13	1	1	0	not austria					AAY1309
loc0409	Hartelbach 2	Austria	46.7205	15.9557	214	2023-06-26	1	0	0		3	100 - 1000 km²	-0.002	0.001
loc0410	Gimpelgraben	Austria	46.7572	15.9708	260	2023-06-26	1	0	0		2	< 10 km²	0.024	-0.018
loc0411	Pleschbach	Austria	46.7925	15.9541	249	2023-06-26	1	0	0		2	100 - 1000 km²	0.004	0.007
loc0412	Pressegger Moor	Austria	46.6263	13.4562	560	2023-07-26	0	1	0		standing_water	standing_water	0	0	AAY1309
loc0413	Ysperklamm	Austria	48.3444	15.0571	657	2023-10-28	1	0	0		3	100 - 1000 km²	0.197	-0.184
loc0414	Hochwechsel 2	Austria	47.503	15.9064	1227	2023-10-29	1	0	0		1	< 10 km²	0.239	-0.247
loc0415	Semmering west	Austria	47.6313	15.8221	952	2023-11-02	1	0	0		1	< 10 km²	-0.17887
loc0416	Semmering Ost	Austria	47.6386	15.8294	917	2023-11-02	1	0	0		1	< 10 km²	0.227	-0.313
loc0417	Semmering Golfhaus Geiger	Austria	47.6446	15.8199	902	2023-11-02	1	0	0		1	< 10 km²	0.199
loc0418	Quelle nähe Generalinkogel	Austria	47.0931	15.3236	553	2023-11-05	1	0	0		spring	spring	0.177	-0.28
loc0419	Hochwechsel 3	Austria	47.5036	15.9155	1186	2023-11-14	1	0	0		1	< 10 km²	0.0389048
loc0420	Bruck Mur	Austria	47.4027	15.24	480	2023-12-13	1	0	0		6	> 1000 km²	0.001	-0.003
loc0421	Unterpremstätten	Austria	46.9575	15.3933	354	2023-12-25	0	0	1	other species - not used in habitat analysis
loc0422	Poniglbach2	Austria	46.9474	15.4054	342	2023-12-25	0	0	1	other species - not used in habitat analysis
loc0423	Proleb	Austria	47.3958	15.1426	514	2024-01-03	1	0	0		6	> 1000 km²	0.003	-0.002
loc0424	Mur St Michael	Austria	47.3374	15.0333	561	2024-01-03	1	0	0		6	> 1000 km²	0.003	-0.005
loc0425	Mur Picheldorf	Austria	47.4098	15.1984	498	2024-01-03	1	0	0		6	> 1000 km²	0.003	-0.001
loc0426	Liesing St Michael	Austria	47.3405	15.0139	579	2024-01-03	1	0	0		5	100 - 1000 km²	0.013	-0.02
loc0427	Mur Leoben west	Austria	47.3635	15.0881	541	2024-01-03	1	0	0		6	> 1000 km²	0.002	-0.002
loc0428	Mur Goessendorf	Austria	46.9923	15.4717	323	2024-01-04	1	1	0		7	> 1000 km²	0.001	-0.002
loc0429	Mur Gratwein	Austria	47.1359	15.3257	374	2024-01-04	1	1	0		7	> 1000 km²	0.003	-0.003	AAY1309
loc0430	Ungarisch Bieling	Austria	47.0055	16.4439	200	2024-01-05	0	0	1	other species - not used in habitat analysis
loc0431	Luising	Austria	47.0207	16.4756	199	2024-01-05	0	0	1	other species - not used in habitat analysis
loc0432	Luising Pinkakanal	Austria	47.0147	16.4829	196	2024-01-05	0	1	0		1	10 - 100 km²	0.001	0.001	AAY1309
loc0433	Pinka Gaas	Austria	47.0789	16.4652	207	2024-01-05	1	1	0		6	> 1000 km²	0.002	-0.001	AAY1309
loc0434	Güns bei Hammer	Austria	47.4099	16.4435	307	2024-01-05	1	1	0		4	100 - 1000 km²	-0.002		AAY1309
loc0435	Stooberbach Strebersdorf	Austria	47.4532	16.6126	203	2024-01-05	0	1	0		4	100 - 1000 km²	-0.005		AAY1309
loc0436	Nikitschbach	Austria	47.5309	16.6691	219	2024-01-05	0	1	0		1	100 - 1000 km²	0.02	0.008	AAY1309
loc0437	Geißbach Deutschkreutz	Austria	47.6205	16.614	179	2024-01-05	0	1	0		2	10 - 100 km²	0.012	-0.008	AAY1309
loc0438	Lehmertal	Austria	47.6814	16.3927	328	2024-01-05	1	0	0		3	10 - 100 km²	0.016	-0.037
loc0439	Mur Pernegg	Austria	47.3648	15.3375	453	2024-01-10	1	1	0		7	> 1000 km²	0.002
loc0440	Übelbach Ortschaft	Austria	47.2201	15.2459	547	2024-01-10	1	0	0		5	100 - 1000 km²	0.023	-0.015
loc0441	Mur Stübing	Austria	47.1664	15.3191	385	2024-01-10	1	1	0		7	> 1000 km²	-0.002
loc0442	Mur Peggau sued	Austria	47.2171	15.3353	404	2024-01-10	1	1	0		7	> 1000 km²	0	-0.002
loc0444	Breitenauer Bach	Austria	47.3438	15.3573	452	2024-01-10	1	0	0		5	100 - 1000 km²	0.014	-0.02
loc0445	Mur Röthelstein	Austria	47.3204	15.3688	439	2024-01-10	1	1	0		7	> 1000 km²	0.001
loc0446	Mur Laufnitzdorf	Austria	47.2909	15.3216	430	2024-01-10	1	1	0		7	> 1000 km²	-0.001
loc0447	Übelbach Waldstein	Austria	47.2204	15.2967	476	2024-01-10	1	0	0		5	100 - 1000 km²	0.019	-0.013
loc0448	Mur Gralla	Austria	46.8307	15.5633	281	2024-01-14	1	1	0		7	> 1000 km²	0	0
loc0450	Lobnica Smolnik	Slovenia	46.5339	15.4925	293	2024-02-04	1	1	0	not austria
loc0453	Ozbalt	Slovenia	46.5873	15.3928	355	2024-02-04	1	1	0	not austria
loc0456	Bistrica Muta	Slovenia	46.6125	15.1389	371	2024-02-04	1	1	0	not austria
loc0457	Plavznica Vuzenica	Slovenia	46.5752	15.1658	395	2024-02-04	1	1	0	not austria
loc0458	Mur Zlatten	Austria	47.3735	15.3099	457	2024-02-06	1	1	0		7	> 1000 km²	0.005	-0.002	AAY1309
loc0459	Mur Übelstein 2	Austria	47.3975	15.2857	469	2024-02-06	1	1	0		7	> 1000 km²	-0.001
loc0460	Stübingbach Kleinstübing	Austria	47.1723	15.3076	411	2024-02-06	1	0	0		4	10 - 100 km²	0.0166903
loc0461	Mürz Kapfenberg	Austria	47.4538	15.3268	507	2024-02-06	1	1	0		6	> 1000 km²	0.01	-0.001
loc0462	Mürz Kapfenberg 2	Austria	47.434	15.2758	488	2024-02-06	1	1	0		6	> 1000 km²	-0.001
loc0463	Kapos Kapospula	Hungary	46.3696	18.0983	111	2023-08-14	0	1	0	not austria					AAY1309
loc0464	Borsfai-patak Becsehely	Hungary	46.4529	16.8123	158	2023-09-27	0	1	0	not austria					AAY1309
loc0465	Kiskomaromi-csat Zalakom	Hungary	46.5231	17.1716	119	2023-09-27	1	1	0	not austria					AAY1309
loc0466	Halsok-árok	Hungary	46.6438	17.6399	120	2023-07-08	1	1	0	not austria					AAY1309
loc0467	Mur Knittelfeld	Austria	47.1996	14.8369	624	2024-02-15	1	0	0		6	> 1000 km²	0.001	-0.003
loc0468	Mur Wöll	Austria	47.2039	14.524	707	2024-02-14	1	0	0		6	> 1000 km²	0.004	-0.001
loc0469	Mur Pichl	Austria	47.1963	14.5849	697	2024-02-14	1	0	0		7	> 1000 km²	0	-0.001
loc0470	Pichl Synurella	Austria	47.1958	14.584	698	2024-02-14	0	0	1	other species - not used in habitat analysis
loc0471	Mur Judenburg	Austria	47.1734	14.6735	681	2024-02-14	1	0	0		6	> 1000 km²	0	-0.001
loc0472	Granitzenbach Möbersdorf	Austria	47.1812	14.763	647	2024-02-14	1	0	0		5	100 - 1000 km²	0.006	-0.002
loc0473	Mur Fisching	Austria	47.1752	14.7402	655	2024-02-15	1	0	0		6	> 1000 km²	0.002	-0.003
loc0474	Ingeringbach Apfelberg	Austria	47.1978	14.8223	628	2024-02-15	1	0	0		5	100 - 1000 km²	0.009	-0.012
loc0475	Mur Apfelberg	Austria	47.198	14.8242	630	2024-02-15	1	0	0		6	> 1000 km²	0.003	-0.004
loc0476	Mur Gobernitz	Austria	47.2194	14.8456	617	2024-02-15	1	0	0		6	> 1000 km²	0.002	-0.003
loc0477	Mur Raßnitz	Austria	47.2347	14.8507	611	2024-02-15	1	0	0		6	> 1000 km²	0.003	-0.004
loc0478	Fötschachbach St Lorenzen	Austria	47.2531	14.9133	601	2024-02-15	1	0	0		3	< 10 km²	-0.041
loc0479	Pregbach	Austria	47.274	14.9331	609	2024-02-15	1	0	0		4	10 - 100 km²	0.029	-0.022
loc0480	Mur Preg	Austria	47.2819	14.9368	587	2024-02-15	1	0	0		6	> 1000 km²	-0.033
loc0481	Fellbach	Austria	46.7523	13.3196	573	2024-02-19	1	0	0		1	< 10 km²	0.01	0.001
loc0482	Drau Fellbach	Austria	46.759	13.3312	568	2024-02-19	1	1	0		7	> 1000 km²	0.003	-0.002	AAY1309
loc0483	Thalstraße Überschwemmungslacke	Austria	47.0838	15.3689	419	2024-02-25	0	0	1	other species - not used in habitat analysis
loc0484	Mur Kraubath	Austria	47.3018	14.9528	581	2024-02-27	1	0	0		6	> 1000 km²	0.003	-0.001
loc0485	Lobmingbach St Stefan	Austria	47.3225	14.9808	578	2024-02-27	1	0	0		4	10 - 100 km²	-0.008	-0.03
loc0486	Mur St Stefan 2	Austria	47.3225	14.9754	574	2024-02-27	1	0	0		6	> 1000 km²	0.002
loc0487	Mur Greith	Austria	47.3286	14.9976	568	2024-02-27	1	0	0		6	> 1000 km²	-0.002
loc0488	Vordernbergerbach Leoben	Austria	47.3757	15.082	548	2024-02-27	1	0	0		5	100 - 1000 km²	0.022	-0.04
loc0489	Glashütten 1	Austria	46.8301	15.0644	1248	2024-03-02	1	0	0		2	< 10 km²	0.231
loc0490	Glashütten 2	Austria	46.8347	15.0331	1417	2024-03-02	1	0	0		2	< 10 km²	0.277
loc0491	Mittereggbach Deutschlandsberg	Austria	46.8217	15.2221	358	2024-03-02	1	0	0		3	< 10 km²	0.014
loc0492	Södingbach Geistthal	Austria	47.1439	15.1587	515	2024-03-10	1	0	0		4	10 - 100 km²	-0.018
loc0493	Sankt Pankrazen	Austria	47.133	15.1863	640	2024-03-10	1	0	0		1	< 10 km²	0.194	-0.196
loc0494	Gorlgraben Stiwoll	Austria	47.0902	15.2138	545	2024-03-10	1	0	0		1	< 10 km²	0.049	-0.093
loc0495	Södingbach Kleinalpe	Austria	47.1934	15.1296	841	2024-03-10	1	0	0		2	10 - 100 km²	-0.128
loc0496	Geistthaler Bach Zubringer	Austria	47.1712	15.1399	651	2024-03-10	1	0	0		3	< 10 km²	-0.079
loc0497	Södingberg	Austria	47.0915	15.2038	466	2024-03-10	1	0	0		2	< 10 km²	0.0910884	-0.0888307
loc0498	Bockstallgraben	Austria	47.2107	15.1598	899	2024-03-10	1	0	0		1	< 10 km²	-0.157
loc0499	Quellfassung Scharfling	Austria	47.7962	13.3873	486	2023-10-29	1	0	0		spring	spring	0.013
loc0500	Bach bei See (Holzplattform)	Austria	47.8003	13.4314	481	2023-11-25	0	1	0		1	< 10 km²	0.003		AAY1309
loc0501	Bach Fischzucht Rohr	Austria	47.7998	13.4304	486	2023-11-26	1	0	0		1	< 10 km²	-0.437
loc0502	Packerbach Hebalm	Austria	46.9106	15.0359	1368	2024-03-17	1	0	0		1	10 - 100 km²	0.059
loc0503	Modriachbach	Austria	46.9591	15.0705	938	2024-03-17	1	0	0		4	10 - 100 km²	0.021	-0.037
loc0504	Kloster2	Austria	46.8962	15.0959	1062	2024-03-17	1	0	0		1	< 10 km²	0.185	-0.188
loc0505	Hebalm2	Austria	46.9178	15.015	1404	2024-03-17	1	0	0		1	< 10 km²	0.155
loc0506	Kloster	Austria	46.8987	15.0657	1116	2024-03-17	1	0	0		2	< 10 km²	0.177	-0.216
loc0507	Sallegg	Austria	46.9	15.1316	1061	2024-03-17	1	0	0		1	< 10 km²	0.28	-0.303
loc0508	Kalcherbach Packsattel	Austria	46.9521	14.9811	1157	2024-03-17	1	0	0		1	< 10 km²	0.062	-0.078
loc0509	Packerbach Zufluss	Austria	46.9871	15.0178	862	2024-03-17	1	0	0		1	< 10 km²	0.172	-0.187
loc0510	Hebalm	Austria	46.9143	15.0154	1433	2024-03-17	1	0	0		1	< 10 km²	0.465
loc0512	Russbach	Austria	48.1807	16.9348	141	2023-07-12	0	0	1	other species - not used in habitat analysis
loc0513	Krems Ursprung	Austria	47.8587	14.1041	580	2024-02-06	1	0	0		2	< 10 km²	-0.203551
loc0514	Dianabründl	Austria	48.2332	16.2294	377	2024-01-20	1	0	0		1	< 10 km²	0.216
loc0515	Quelle Kasgraben	Austria	48.2326	16.218	323	2024-01-20	1	0	0		spring	spring	0.054
loc0516	Wasserfallkluft	Austria	47.925	15.7948	905	2024-03-07	1	0	0		spring	spring	0.097	-0.112
loc0517	Etzbachquelle	Austria	47.5287	14.6106	858	2023-06-30	1	0	0		spring	spring	-0.006
loc0519	Quelle bei Krems Ursprung	Austria	47.8594	14.108	562	2024-02-06	1	0	0		spring	spring	0.06	-0.038
loc0533	Berlinerring	Austria	47.0767	15.4978	397	2023-04-21	1	0	0		3	10 - 100 km²	0.002	-0.051
loc0534	Leonhardbach, same loc as loc0536	Austria	47.0758	15.4642	368	2023-04-21	1	0	0		4	10 - 100 km²	-0.007	-0.006
loc0535	Leonhardbach Merangasse	Austria	47.0715	15.4568	358	2023-06-19	1	0	0		4	10 - 100 km²	-0.005	0.005
loc0537	Mainburg(St Pölten Land)	Austria	48.083	15.4971	321	2021-01-09	1	1	0		4	100 - 1000 km²	0.002
loc0538	Mariatrosterbach Lindenhofweg	Austria	47.0908	15.4626	384	2023-04-27	1	0	0		3	10 - 100 km²	-0.002
loc0539	Mariatrosterbach Wagnesweg	Austria	47.0989	15.4753	403	2023-03-05	1	0	0		3	10 - 100 km²	0.01	-0.005
loc0553	Stiftingbach2	Austria	47.0913	15.4922	412	2023-04-26	1	0	0		3	10 - 100 km²	0.015	-0.015
loc0554	Thaler Bach 1	Austria	47.089	15.3744	414	2023-05-30	1	0	0		2	10 - 100 km²	0.006	-0.009
loc0555	Thaler Bach 2	Austria	47.0613	15.3649	442	2023-05-30	1	0	0		2	10 - 100 km²	0.01	-0.005
loc0556	Wien	Austria	48.2062	16.2054	229	2020-02-04	1	0	0		4	100 - 1000 km²	0.001
loc0557	Leonhardbach3	Austria	47.0763	15.4653	366	2023-03-13	1	0	0		4	10 - 100 km²	0.005	-0.007
loc0558	Erzbach Zubringer	Austria	47.5783	14.8277	595	2024-03-28	1	0	0		4	100 - 1000 km²	0.011	-0.012
loc0559	Gams bei Hieflau	Austria	47.6733	14.7832	500	2024-03-28	1	0	0		2	< 10 km²	-0.016
loc0561	Giesswein	Austria	48.4054	15.9376	186	2024-03-27	0	1	0		3	10 - 100 km²	-0.006	-0.017	AAY1309
loc0562	Kleine Tulln Wagendorf	Austria	48.2647	16.01	192	2024-03-27	1	1	0		5	100 - 1000 km²	0.001		AAY1309
loc0563	Irenental	Austria	48.2009	16.1095	295	2024-03-27	1	0	0		4	< 10 km²	0.012
loc0564	Dürrenbach Bacharnsdorf	Austria	48.3684	15.4454	213	2024-03-27	1	0	0		3	< 10 km²	0.046	-0.049
loc0565	Seebach Umsee	Austria	48.2002	15.8741	231	2024-03-27	1	1	0		2	10 - 100 km²	0.017		AAY1309
loc0566	Pielach Melk	Austria	48.2402	15.3492	205	2024-03-27	1	1	0		4	100 - 1000 km²	-0.003		AAY1309
loc0567	Böheimkirchen Reith	Austria	48.188	15.786	247	2024-03-27	1	1	0		3	< 10 km²	0.008	-0.023	AAY1309
loc0568	Stössingbach Furth	Austria	48.1688	15.7531	254	2024-03-27	1	1	0		4	100 - 1000 km²	0.02	-0.003	AAY1309
loc0569	Traisen Kanal St Pölten	Austria	48.1686	15.6346	284	2024-03-27	1	1	0		6	100 - 1000 km²	0.001	-0.001	AAY1309
loc0570	Krickelbach Kotting	Austria	48.1527	15.5572	276	2024-03-27	1	1	0		3	10 - 100 km²	0.014	-0.014	AAY1309
loc0572	Mur Gasrohrsteg	Austria	47.0296	15.4514	330	2024-04-10	1	1	0		7	> 1000 km²	0.004	-0.001
loc0573	Feldkirchen Au	Austria	47.0191	15.4548	333	2024-04-11	0	1	0		7	> 1000 km²	-0.009	-0.01
loc0583	SK29	Slovakia	48.6226	17.7099	222		0	1	0	not austria					AAY1309
loc0590	Wagnamentlbach Soboth id at1	Austria	46.675	15.0298	1096	2024-04-15	1	0	0		2	< 10 km²	0.181	-0.203
loc0591	Tributary to Krumbach Sankt Oswald ob Eibiswald id at2	Austria	46.7088	15.0962	903	2024-04-15	1	0	0		1	< 10 km²	0.358	-0.221
loc0592	Tributary to Haderniggbach Sankt Oswald ob Eibiswald id at3	Austria	46.7033	15.1635	647	2024-04-15	1	0	0		1	< 10 km²	0.167	-0.209
loc0593	Staritschbach Aibl id at4	Austria	46.6855	15.2175	390	2024-04-15	1	0	0		3	< 10 km²	0.015	-0.014
loc0594	Lateinbach Oberhaag id at5	Austria	46.6815	15.2947	364	2024-04-15	1	0	0		4	10 - 100 km²	-0.015
loc0595	Saggaubach Unterhaag id at6	Austria	46.688	15.3524	313	2024-04-15	1	0	0		5	100 - 1000 km²	-0.002
loc0596	Weisse Sulm Weis at7	Austria	46.7148	15.2528	340	2024-04-15	1	0	0		5	100 - 1000 km²	-0.008
loc0597	Schwarze Sulm Schwanberg id at8 (repeating loc0216)	Austria	46.7539	15.1881	428	2024-04-15	1	0	0		4	100 - 1000 km²	0.015
loc0598	Laganzbach Schwanberg id at9	Austria	46.7791	15.2208	382	2024-04-15	1	0	0		4	< 10 km²	-0.004
loc0599	Leibenbach Poppenforst id at10	Austria	46.7763	15.2542	346	2024-04-15	1	0	0		3	10 - 100 km²	0.013	-0.003
loc0600	Leibenbach Graschach id at11	Austria	46.751	15.3246	311	2024-04-15	1	0	0		5	10 - 100 km²	-0.01
loc0601	Sulm Fresing id at12	Austria	46.7576	15.4173	284	2024-04-15	1	0	0		6	> 1000 km²	-0.003
loc0604	Sistranser Bach 1	Austria	47.235	11.4495	959	2024-03-31	1	0	0		3	10 - 100 km²	-0.037
loc0605	Sistranser Bach 2	Austria	47.2349	11.4486	957	2024-03-31	1	0	0		3	10 - 100 km²	-0.034372
loc0606	Sistranser Bach 3	Austria	47.2329	11.4486	989	2024-03-31	1	0	0		1	< 10 km²	0.152	-0.081
loc0609	Sulm Sulmau Leibnitz	Austria	46.7874	15.5309	266	2024-04-27	1	0	0		6	> 1000 km²	0	-0.002
loc0610	Heimschuh Sulm 3	Austria	46.7706	15.5101	271	2024-04-27	1	0	0		6	> 1000 km²	0.0025	-0.0019
loc0611	Gallmannsegg	Austria	47.1747	15.096	650	2024-05-09	1	0	0		3	< 10 km²	-0.048
loc0612	Oswaldgraben	Austria	47.1611	15.0575	674	2024-05-09	1	0	0		4	10 - 100 km²	0.046	-0.037
loc0613	Afling	Austria	47.1081	15.1197	471	2024-05-09	1	0	0		5	100 - 1000 km²	-0.011
loc0614	Mur Radkersburg Mele (id 1)	Austria	46.6618	16.0263	202	2024-05-10	1	0	0		7	> 1000 km²	0	-0.001
loc0615	Sulzbach Unterau (id 4)	Austria	46.7185	15.912	216	2024-05-10	1	0	0		3	10 - 100 km²	0.002
loc0616	Mur Murturm (id 5)	Austria	46.7199	15.8178	223	2024-05-10	1	0	0		4	100 - 1000 km²	0.002
loc0617	Mur Oberschwarze (id 7)	Austria	46.7065	15.6524	247	2024-05-10	1	0	0		7	> 1000 km²	0.002	0
loc0618	Mur KW Spielberg (id 8)	Austria	46.7162	15.6238	251	2024-05-10	1	1	0		7	> 1000 km²	-0.032		AAY1309
loc0619	Mur Weitersfeld (id 10)	Austria	46.6963	15.7221	238	2024-05-10	1	0	0		7	> 1000 km²	0.001	-0.003
loc0620	Mur Mureck (id 11)	Austria	46.7016	15.7731	234	2024-05-10	1	0	0		7	> 1000 km²	0.005
loc0621	Mur KW Gabersdorf (id 15)	Austria	46.7842	15.5845	263	2024-05-10	1	0	0		7	> 1000 km²	-0.034
loc0622	Mur Radbrücke (id 17)	Austria	46.7142	15.8936	219	2024-05-10	1	0	0		7	> 1000 km²	0.001	-0.002
loc0623	Mur KW Obervogau (id 18)	Austria	46.7434	15.5724	256	2024-05-10	1	1	0		7	> 1000 km²	0
loc0624	Mur Lebring (id 20)	Austria	46.8528	15.5401	281	2024-05-10	1	1	0		7	> 1000 km²	0	0
loc0625	Leutschach	Austria	46.6575	15.459	405	2024-05-12	1	0	0		1	< 10 km²	0.214	-0.517
loc0626	Pischingbach	Austria	47.417	14.7439	826	2024-05-20	1	0	0		2	< 10 km²	0.136	-0.197
loc0627	Schlossgrabenbach	Austria	47.4174	14.7588	761	2024-05-20	1	0	0		1	< 10 km²	0.102	-0.087
loc0628	Teichenbach	Austria	47.421	14.7574	743	2024-05-20	1	0	0		4	10 - 100 km²	0	-0.012
loc0629	Reitingbach	Austria	47.4341	14.8618	1012	2024-05-20	1	0	0		3	10 - 100 km²	-0.136
loc0630	Magdwiesen (tiny stream)	Austria	47.4357	14.812	908	2024-05-20	1	0	0		3	10 - 100 km²	-0.061
loc0631	Moargraben (spring outlet)	Austria	47.38	14.8214	904	2024-05-20	1	0	0		spring	spring	0.157	-0.16
loc0632	Moargraben (stream)	Austria	47.3765	14.8197	976	2024-05-20	1	0	0		2	< 10 km²	0.184
loc0633	Salzstiegl Rafflerbach	Austria	47.0614	14.8898	1174	2024-05-25	1	0	0		3	< 10 km²	0.076	-0.061
loc0636	Rappoldkogel Bach	Austria	47.0797	14.889	1594	2024-05-25	1	0	0		1	< 10 km²	0.588
loc0637	Rappoldkogel Quelle 2	Austria	47.08	14.889	1607	2024-05-25	1	0	0		spring	spring	0.588
loc0638	Salzstiegl Zufluss Kothbach	Austria	47.0736	14.8709	1486	2024-05-25	1	0	0		1	< 10 km²	0.29
loc0639	Hirschegg	Austria	47.0063	14.994	840	2024-05-25	1	0	0		1	< 10 km²	0.011	-0.013
loc0643	Upper Valicka Zalaegerszed	Hungary	46.8434	16.87	147	2024-06-02	1	1	0	not austria					AAY1309
loc0644	Szeviz Kisbucsa	Hungary	46.827	16.9346	146	2024-06-02	1	1	0	not austria					AAY1309
loc0645	Eger-Viz Nemesgulacs	Hungary	46.8363	17.4787	113	2024-06-02	1	1	0	not austria					AAY1309
loc0646	Zala Zalalövö	Hungary	46.8503	16.627	176	2024-06-02	1	1	0	not austria					AAY1309
loc0647	Tapolca Raposka	Hungary	46.8502	17.4219	117	2024-06-02	0	1	0	not austria					AAY1309
loc0648	westlich Rohrbach	Austria	47.4263	9.71874	412	2024-05-01	0	1	0	not danube					AAY1309
loc0654	Randlwagnerbach Graden	Austria	47.1046	15.0515	550	2024-06-08	1	0	0		3	10 - 100 km²	-0.03
loc0655	Sallabach	Austria	47.1047	14.96	923	2024-06-08	1	0	0		3	10 - 100 km²	0.049	-0.069
loc0656	Wulka Schützen	Austria	47.863	16.6566	121	2024-06-10	1	1	0		5	100 - 1000 km²	-0.007		AAY1309
loc0657	Reisenbach Reisenberg	Austria	47.9988	16.5321	177	2024-06-11	0	1	0		3	10 - 100 km²	0.003	-0.002	AAY1309
loc0658	Zillingtaler Bach Zillingtal	Austria	47.8163	16.3976	211	2024-06-11	1	0	0		1	< 10 km²	-0.021	0
loc0659	Wulka Zemendorf	Austria	47.7636	16.4539	194	2024-06-11	1	1	0		4	100 - 1000 km²	-0.01	-0.006	AAY1309
loc0660	Hirmer Bach	Austria	47.7883	16.4409	184	2024-06-11	0	1	0		3	100 - 1000 km²	0.015	0	AAY1309
loc0661	Leithakanal Trautmannsdorf	Austria	48.0204	16.6329	165	2024-06-11	1	1	0		1	10 - 100 km²	0		AAY1309
loc0662	Waldäckergraben Wasenbruck	Austria	47.9808	16.5634	176	2024-06-11	0	1	0		3	10 - 100 km²	0.005	0.001	AAY1309
loc0663	Angerbach Purbach	Austria	47.9187	16.6799	159	2024-06-11	0	1	0		2	< 10 km²	-0.009	-0.036	AAY1309
loc0664	Nodbach Zagersdorf	Austria	47.7694	16.5216	174	2024-06-11	1	1	0		1	10 - 100 km²	0.004	-0.009	AAY1309
loc0665	Piesting Moosbrunn	Austria	48.0154	16.4507	183	2024-06-11	1	1	0		1	< 10 km²	0.001		AAY1309
loc0666	Leitha Trautmannsdorf	Austria	48.0159	16.6329	165	2024-06-11	0	1	0		6	> 1000 km²	0.003	-0.007	AAY1309
loc0667	Langwiesenbach Schützen	Austria	47.8619	16.6485	122	2024-06-13	0	1	0		1	< 10 km²	0.011	0	AAY1309
loc0668	Zufluss Schwarzaubach Königswiesen	Austria	48.4086	14.849	572	2024-06-15	1	0	0		4	10 - 100 km²	0.032	-0.023
loc0669	Kleinpertenschlag	Austria	48.429	14.9529	849	2024-06-15	1	0	0		1	< 10 km²	0.124	-0.041
loc0670	Dörfl	Austria	48.2803	14.9081	494	2024-06-15	1	0	0		2	< 10 km²	0.023
loc0671	Schönbach	Austria	48.4574	15.0468	685	2024-06-15	1	0	0		2	< 10 km²	0.078	-0.092
loc0672	Mühlbach Ottenschlag	Austria	48.3882	14.9194	755	2024-06-15	1	0	0		2	< 10 km²	0.013	-0.014
loc0673	Reintal	Austria	47.051	15.5131	388	2024-06-13	1	0	0		1	< 10 km²	0.022	-0.044
loc0674	Hechtbach	Austria	47.608	12.1592	544	2024-06-08	1	0	0		1	< 10 km²	0.009	-0.101
loc0675	Radelsbach	Austria	48.1261	14.5664	333	2024-05-20	1	0	0		1	< 10 km²	0.007	-0.009
loc0676	Erla Wehr	Austria	48.2075	14.5647	243	2024-06-18	1	1	0		4	100 - 1000 km²	0.015		AAY1309
loc0677	Dirnbach	Austria	46.8305	15.9038	278	2024-06-17	1	0	0		1	< 10 km²	0.029	-0.055
loc0678	Weißenbach	Austria	46.7052	13.6694	509	2024-06-01	1	0	0		4	100 - 1000 km²	0.008	-0.011
loc0679	Gaflenzbach	Austria	47.895	14.7261	478	2024-06-09	1	0	0		3	10 - 100 km²	0.004
loc0680	Moosbach	Austria	48.2125	14.5633	239	2024-06-18	1	0	0		3	< 10 km²	-0.007
loc0681	Erla Mitteraubrücke	Austria	48.2058	14.5725	237	2024-06-18	1	1	0		3	100 - 1000 km²	0.01	0.002	AAY1309
loc0682	Johnsbach Kölblalm	Austria	47.5325	14.6402	1107	2024-06-19	1	0	0		1	< 10 km²	0.234	-0.253
loc0683	Zubringer Fellach	Austria	46.563	14.5306	414	2024-06-20	1	1	0		1	< 10 km²	0.01	-0.019	AAY1309
loc0684	Vellach 2	Austria	46.5587	14.552	426	2024-06-20	0	1	0		5	100 - 1000 km²	0.006	-0.014	AAY1309
loc0685	Vellach 3	Austria	46.5569	14.5595	430	2024-06-20	0	1	0		5	100 - 1000 km²	-0.014		AAY1309
loc0686	Wels	Austria	48.1681	14.072	304	2024-06-23	1	1	0		1	10 - 100 km²	-0.027	-0.008
loc0687	Plesching	Austria	48.3218	14.3414	267	2024-06-22	1	0	0		1	< 10 km²	0	-0.003
loc0688	Perwender Bach Oberperwend	Austria	48.2046	14.0788	310	2024-06-23	1	1	0		3	10 - 100 km²	0.011	-0.002
loc0689	Weinbach Oftering	Austria	48.2418	14.1493	309	2024-06-23	1	1	0		2	< 10 km²	0.025	-0.033
loc0690	Rexham	Austria	48.2614	14.0326	297	2024-06-23	1	1	0		3	10 - 100 km²	0.009	-0.014
loc0691	Pulvermühlbach Großstrohheim	Austria	48.3248	13.981	309	2024-06-23	1	0	0		2	< 10 km²	0.053	-0.002
loc0692	Aschach Deinham	Austria	48.3429	14.0039	263	2024-06-23	1	0	0		5	100 - 1000 km²	0
loc0693	Haidinger Bach Kitzling	Austria	48.2233	13.9712	295	2024-06-23	1	1	0		2	10 - 100 km²	0.002	-0.004	AAY1309
loc0694	Redlbach Tuffeltsham	Austria	48.0261	13.7296	403	2024-06-23	1	1	0		3	10 - 100 km²	-0.019	-0.008	AAY1309
loc0695	Ritzling	Austria	48.0635	13.7049	413	2024-06-23	1	0	0		3	10 - 100 km²	0.012	0.006
loc0696	Lippenannerl	Austria	47.8829	13.9402	496	2024-06-23	1	1	0		2	< 10 km²	-0.004		AAY1309
loc0697	Mugenaubach	Austria	46.7723	15.5107	272	2024-06-22	1	0	0		3	10 - 100 km²	-0.002
loc0698	Wellingbach	Austria	46.7789	15.4781	298	2024-06-23	1	0	0		3	10 - 100 km²	-0.002	-0.019
loc0699	Sulm (Gegend Heimschuh)	Austria	46.771	15.5087	271	2024-06-22	1	0	0		6	> 1000 km²	-0.002
loc0700	Weinebene	Austria	46.8234	14.9984	1797	2024-06-26	1	0	0		spring	spring	0.397
loc0701	Hallstätter See	Austria	47.548	13.6752	508	2024-06-27	0	1	0		standing_water	standing_water	0	0	AAY1309
loc0702	Eisenhuferbach Wullowitz	Austria	48.6429	14.4586	618		1	0	0	not danube
loc0703	Eisenhuferbach Edlbruck	Austria	48.6078	14.4671	707		1	0	0	not danube
loc0704	Feldaist Freistadt	Austria	48.5124	14.5074	547	2023-07-05	1	0	0		3	100 - 1000 km²	-0.025
loc0705	Lackerbach Rainbach	Austria	48.5748	14.4724	689	2023-07-06	1	0	0		1	< 10 km²	-0.008	-0.01
loc0706	Seebach Gleinkersee	Austria	47.6932	14.2969	783	2024-07-01	1	0	0		3	10 - 100 km²	0.052	-0.103
loc0707	Pürgschachen	Austria	47.5861	14.3513	638	2024-07-04	1	0	0		1	< 10 km²	-0.047
loc0708	Zufluss zu Zufluss Globasnitzbach	Austria	46.5266	14.699	828	2024-07-05	1	0	0		1	10 - 100 km²	0.076	-0.109
loc0709	Zufluss Globasnitzbach	Austria	46.5268	14.6992	825	2024-07-05	1	0	0		1	10 - 100 km²	0.201	-0.058
loc0710	Zufluss Globasnitzbach 2	Austria	46.5147	14.7052	948	2024-07-05	1	0	0		1	< 10 km²	0.239	-0.444
loc0711	Globasnitzbach 2	Austria	46.5372	14.7064	611	2024-07-05	1	0	0		2	10 - 100 km²	0.023	-0.093
loc0712	Krejanzach	Austria	46.5545	14.5172	440	2024-07-07	1	0	0		2	10 - 100 km²	0.047	-0.008
loc0713	Abriach	Austria	46.5507	14.5006	469	2024-07-07	1	0	0		1	< 10 km²	0.054	-0.021
loc0714	Strugabach	Austria	46.5429	14.583	452	2024-07-07	1	0	0		1	< 10 km²	0.007	-0.014
loc0715	Kleinzapfenbach	Austria	46.5548	14.5757	464	2024-07-07	1	0	0		2	< 10 km²	0.121	-0.01
loc0716	Vellach 4	Austria	46.5572	14.5585	430	2024-07-07	1	1	0		5	100 - 1000 km²	0.007
loc0717	Hörmsdorf	Austria	46.7009	15.2654	352	2024-07-09	1	0	0		2	< 10 km²	-0.016
loc0718	Wenzelweg Gegend Pörbach	Austria	46.6928	15.2133	412	2024-07-09	1	0	0		2	< 10 km²	0.024	-0.059
loc0719	Pörbachweg	Austria	46.7163	15.2163	370	2024-07-09	1	0	0		5	100 - 1000 km²	0.019
loc0720	Staritsch	Austria	46.6963	15.1867	518	2024-07-09	1	0	0		3	< 10 km²	0.039
loc0721	Paninkbach Gegend Hadernigg	Austria	46.6634	15.1851	593	2024-07-09	1	0	0		2	< 10 km²	0.166	-0.022
loc0722	Essigbach Gegend Aibl	Austria	46.6786	15.2229	382	2024-07-09	1	0	0		4	100 - 1000 km²	0.009	-0.01
loc0723	Stammereggbach	Austria	46.6671	15.2254	420	2024-07-09	1	0	0		3	< 10 km²	-0.032
loc0724	Saliesnigg Gegend Stammeregg	Austria	46.6747	15.2345	407	2024-07-09	1	0	0		1	< 10 km²	-0.034
loc0725	Sterglegg	Austria	46.6761	15.2475	389	2024-07-09	1	0	0		2	< 10 km²	0.052
loc0726	St.Bartlmä	Austria	46.668	15.1359	1026	2024-07-09	1	0	0		1	< 10 km²	-0.0295	0.0295
loc0727	Rothwein	Austria	46.67	15.1215	921	2024-07-09	1	0	0		1	< 10 km²	0.312	-0.363
loc0728	Haderniggbach	Austria	46.696	15.1438	646	2024-07-09	1	0	0		2	< 10 km²	0.102	-0.1
loc0729	Hammersagbach Gegend Wiel	Austria	46.7066	15.137	699	2024-07-09	1	0	0		3	< 10 km²	-0.06
loc0730	Knotzweg Aichberg	Austria	46.6869	15.2336	370	2024-07-09	1	0	0		2	< 10 km²	0.014	-0.031
loc0731	Unterwald Milchstrasse	Austria	46.9953	15.1574	654	2024-07-10	1	0	0		1	< 10 km²	-0.125
loc0732	Unterwald Seidlerweg	Austria	46.993	15.1578	648	2024-07-10	1	0	0		2	< 10 km²	0.174	-0.05
loc0733	Hauserbach stream Luech Wörgl (te002)	Austria	47.4806	12.1277	545	2024-07-04	1	0	0		2	< 10 km²	-0.021
loc0734	Hint Brunnbach stream Imsterberg (te005)	Austria	47.2015	10.6812	733	2024-07-07	1	0	0		1	< 10 km²	-0.094
loc0735	Schlossbach stream Landeck (te006)	Austria	47.1412	10.5819	981	2024-07-07	1	0	0		1	< 10 km²	0.252	-0.275
loc0736	Berglsteiner Seebach stream Kramsach (TF02)	Austria	47.452	11.877	540	2024-07-04	1	0	0		2	< 10 km²	0.072	0.008
loc0737	Glaurachbach stream Bad Häring (TF03 te001)	Austria	47.5145	12.1137	571	2024-07-04	1	0	0		3	10 - 100 km²	0.05
loc0738	small spring near Berglsteiner See (TF05)	Austria	47.4725	11.9114	715	2024-07-04	1	0	0		spring	spring	0.038	0
loc0739	ditch near Neustift Rain bus station Stubai (TF06)	Austria	47.114	11.312	976	2024-07-05	1	0	0		1	< 10 km²	-0.149
loc0740	Sill stream right after Brennersee outlet (TF07)	Austria	47.0198	11.5025	1312	2024-07-05	1	0	0		3	100 - 1000 km²	0	0.014
loc0741	Ostbach stream Leutasch (TF08)	Austria	47.3536	11.1314	1157	2024-07-05	1	0	0		2	< 10 km²	-0.014	0.002
loc0742	nameless stream within the moor Heiterwang (TF09)	Austria	47.4503	10.7505	980	2024-07-06	1	0	0		standing_water	standing_water	0	0
loc0743	Haldensee lake Grän (TF10)	Austria	47.4898	10.5703	1124	2024-07-06	0	0	1	other species - not used in habitat analysis
loc0744	Katzenbichlbach stream Reutte (TF11)	Austria	47.4768	10.7232	855	2024-07-07	1	0	0		2	10 - 100 km²	0.02
loc0745	ditch by the road between Bichlbach and Berwang (TF12)	Austria	47.4117	10.785	1115	2024-07-07	1	0	0		3	10 - 100 km²	0.043	-0.043
loc0746	Weisslahnbach ditch Ehrwald (TF13)	Austria	47.4066	10.9108	961	2024-07-07	1	0	0		1	< 10 km²	-0.013
loc0747	Starkenberger Bach stream Tarrenz (TF15)	Austria	47.2509	10.7598	760	2024-07-07	1	0	0		1	< 10 km²	-0.043
loc0748	Lechnbach stream Untermieming (TF16 te011)	Austria	47.2922	10.9829	790	2024-07-08	1	0	0		2	10 - 100 km²	0	-0.041
loc0749	Gschwenter Bach stream Barwies (TF17)	Austria	47.3106	10.9633	900	2024-07-08	1	0	0		1	< 10 km²	0.036	-0.008
loc0750	Seebach stream Nassereith (TF18 in bober)	Austria	47.3079	10.8399	826	2024-07-08	1	0	0		1	< 10 km²	0.002
loc0751	Ruifachbach stream Recyclinghof Birgitz (TF19)	Austria	47.233	11.294	848	2024-07-09	1	0	0		1	< 10 km²	0.003	-0.003
loc0752	Dorfbach stream Kolsass (TF20)	Austria	47.3026	11.629	548	2024-07-09	1	0	0		2	< 10 km²	0.007	-0.008
loc0753	Schlitterer Giessen stream Imming (TF21)	Austria	47.3796	11.8511	525	2024-07-10	0	0	1	other species - not used in habitat analysis
loc0754	Aufenfelder Giessen stream Aschau im Zillertal (TF22)	Austria	47.2687	11.901	562	2024-07-10	0	0	1	other species - not used in habitat analysis
loc0755	nameless stream Wald im Pinzgau (TF24)	Austria	47.2462	12.2181	874	2024-07-10	1	0	0		1	< 10 km²	-0.007
loc0756	nameless stream near Badesee Hollersbach im Pinzgau (TF25 te009)	Austria	47.2777	12.4161	801	2024-07-10	1	0	0		2	< 10 km²	0.003	0.008
loc0757	Lavant Moos	Austria	46.9928	14.7625	756	2024-07-13	1	0	0		6	100 - 1000 km²	0.014	-0.016
loc0758	Enns Schladming	Austria	47.3895	13.6627	743	2024-07-12	1	0	0		5	> 1000 km²	0.003	-0.002
loc0762	Millstättersee Seeboden	Austria	46.8141	13.5297	588	2024-07-13	0	1	0		standing_water	standing_water	0	0	AAY1309
loc0763	Olsa	Austria	47.0197	14.4132	737	2024-07-12	1	0	0		5	100 - 1000 km²	0.007
loc0764	Mettnitz Feistritzmündung	Austria	46.9736	14.2828	729	2024-07-12	1	0	0		3	10 - 100 km²	-0.021
loc0765	Ruhsdorferbach	Austria	46.9162	14.4385	636	2024-07-12	1	0	0		1	< 10 km²	0.132	-0.091
loc0766	Glödnitzbach	Austria	46.8534	14.138	727	2024-07-12	1	0	0		3	10 - 100 km²	0.009	-0.013
loc0767	Lammbach Deutsch-Griffen	Austria	46.8538	14.0731	813	2024-07-12	1	0	0		3	10 - 100 km²	0.019	-0.023
loc0768	Mandling	Austria	47.4001	13.5439	823	2024-07-20	1	0	0		1	< 10 km²	0.127	-0.175
loc0769	Ennswald	Austria	47.3948	13.5113	831	2024-07-20	1	0	0		1	< 10 km²	0.107	-0.258
loc0770	Feldbach bei Fischbach	Austria	47.455	15.6129	1215	2024-07-23	1	0	0		1	< 10 km²	0.264	-0.084
loc0771	Fochnitzbach	Austria	47.4676	15.5929	1101	2024-07-23	1	0	0		3	10 - 100 km²	0.243	-0.248
loc0772	Steinbach Alpl	Austria	47.5032	15.6355	983	2024-07-23	1	0	0		2	< 10 km²	0.079	-0.069
loc0773	Wartmannstettnergraben	Austria	47.6688	16.06	489	2024-07-23	1	0	0		2	< 10 km²	0.031	-0.034
loc0774	Haßbach	Austria	47.6556	16.0918	425	2024-07-23	1	0	0		3	10 - 100 km²	0.017	-0.017
loc0775	Zöbernbach	Austria	47.5151	16.122	597	2024-07-23	1	0	0		3	100 - 1000 km²	0.037
loc0776	Bach von Reiterer	Austria	47.4937	16.1057	638	2024-07-23	1	0	0		2	< 10 km²	-0.054
loc0777	Salzach	Austria	47.3769	13.2124	549	2024-07-27	1	0	0		7	> 1000 km²	-0.006
loc0778	Flörlplainbach Zubringer	Austria	47.976	13.2185	563	2024-07-28	1	0	0		1	< 10 km²	0.033	-0.037
loc0779	Mattig Uttendorf	Austria	48.1469	13.1259	419	2024-07-28	1	1	0		4	100 - 1000 km²	-0.003
loc0780	Adenberg Gießgraben	Austria	48.2066	12.9815	363	2024-07-28	1	0	0		4	10 - 100 km²	0.008	-0.018
loc0781	Frankinger Bach	Austria	48.0441	12.9229	427	2024-07-28	0	1	0		4	< 10 km²	0.018	0.002	AAY1309
loc0782	Reitbach Anthering	Austria	47.9012	12.9785	398	2024-07-28	1	1	0		4	10 - 100 km²	0.006	0.01	AAY1309
loc0783	Latschenstraße bei Veitlbruch	Austria	47.738	12.9651	628	2024-07-28	1	0	0		1	< 10 km²	0.092
loc0784	Au	Austria	47.7035	13.0695	441	2024-07-28	1	0	0		1	< 10 km²	0.019	-0.038
loc0785	Poybach	Austria	48.6509	16.691	179	2023-06-29	0	1	0		3	10 - 100 km²	-0.006	-0.009	AAY1309
loc0787	Rapoldbach	Austria	47.7819	14.6514	393	2024-08-03	1	0	0		3	< 10 km²	-0.049
loc0788	Hornbach	Austria	47.8825	14.5944	380	2024-08-03	1	0	0		3	< 10 km²	0.053	-0.037
loc0789	Trattenbach	Austria	47.9232	14.3439	371	2024-08-03	1	0	0		4	10 - 100 km²	0.061	-0.019
loc0790	Schwaigergraben	Austria	47.9622	14.3581	353	2024-08-03	1	0	0		1	< 10 km²	0.196	-0.187
loc0791	Freisingbach	Austria	48.0189	14.4291	356	2024-08-03	1	0	0		2	< 10 km²	0.134	-0.001
loc0792	Raming	Austria	47.997	14.4971	379	2024-08-03	1	0	0		4	10 - 100 km²	0.0112969	-0.0236762
loc0793	Raming 2	Austria	47.9531	14.6024	564	2024-08-03	1	0	0		2	10 - 100 km²	-0.055
loc0794	Hundsbach	Austria	47.9293	14.6396	550	2024-08-03	1	0	0		3	10 - 100 km²	0.029	-0.047
loc0795	Grubbach	Austria	47.8032	14.7864	464	2024-08-03	1	0	0		1	< 10 km²	0.069	-0.061
loc0796	Hinterholzgraben	Austria	47.9489	14.84	411	2024-08-03	1	0	0		3	< 10 km²	0.013	-0.058
loc0797	Sandl	Austria	48.5559	14.6483	901	2024-08-04	1	0	0		2	< 10 km²	0.015	-0.024
loc0798	Maißbach	Austria	48.6358	14.9031	704	2024-08-04	1	0	0		1	10 - 100 km²	0.025	-0.03
loc0799	Weidenbach	Austria	48.6788	14.9396	585	2024-08-04	1	0	0	not danube
loc0800	Harbach	Austria	48.6973	14.8105	641	2024-08-04	1	0	0	not danube
loc0801	Niederedlitz	Austria	48.8779	15.3004	473	2024-08-04	1	0	0		1	< 10 km²	0.021	-0.007
loc0802	Obermeisling	Austria	48.4732	15.4513	368	2024-08-04	1	0	0		2	10 - 100 km²	0.031	-0.018
loc0803	Bach Nafla bei Rankweil	Austria	47.2667	9.64339	466	2024-08-10	1	0	0	not danube
loc0804	Katzlwiesenbach	Austria	48.8089	15.7332	441	2024-08-09	1	0	0		1	< 10 km²	0.022	-0.003
loc0805	Thaya Zubringer	Austria	48.8477	15.5108	439	2024-08-09	1	0	0		1	< 10 km²	-0.135
loc0806	Thauabach Zubringer	Austria	48.7297	15.33	512	2024-08-09	1	0	0		1	< 10 km²	0.03	-0.024
loc0807	Schleinitz Zubringer	Austria	48.6006	15.7917	394	2024-08-09	1	0	0		2	< 10 km²	0.04	-0.007
loc0808	Thörlbach bellow Pengg factory	Austria	47.508	15.2272	616	2024-08-26	1	0	0		5	100 - 1000 km²	-0.009
loc0809	Altbach	Austria	47.9285	13.1732	508	2024-08-23	1	1	0		3	10 - 100 km²	0.001	-0.007
loc0810	Wallerbach	Austria	47.926	13.1805	508	2024-08-23	1	1	0		3	100 - 1000 km²	-0.0005	0.0005
loc0811	Moosbach Zubringer Wolfgangsee	Austria	47.7115	13.4535	563	2024-08-23	1	0	0		2	< 10 km²	0.083	-0.122
loc0812	Jainzen	Austria	47.7246	13.6223	532	2024-08-23	1	0	0		2	< 10 km²	0.082	-0.092
loc0813	Leithakanal Nickelsdorf	Austria	47.9513	17.096	129	2024-08-29	1	0	0		6	> 1000 km²	-0.012	-0.001
loc0814	Leitha Nickelsdorf	Austria	47.9593	17.0717	131	2024-08-29	1	0	0		6	> 1000 km²	-0.001	-0.001
loc0815	Hundsheim	Austria	48.1064	16.9216	173	2024-08-29	1	0	0		2	10 - 100 km²	0.005	0.004
loc0816	Skaterpark Kufstein	Austria	47.591	12.1646	480	2024-08-02	1	0	0		2	< 10 km²	0.002
loc0817	Vordernbergerbach Vordernberg	Austria	47.4756	14.9875	783	2024-09-02	1	0	0		3	100 - 1000 km²	0.002	-0.033
loc0818	Hiaslegg Tragöß	Austria	47.5084	15.0561	912	2024-09-04	1	0	0		3	< 10 km²	0.11
loc0819	Mur Kalsdorf	Austria	46.9665	15.49	314	2024-09-07	1	0	0		7	> 1000 km²	0.003	-0.003
loc0820	Mur KW Kalsdorf	Austria	46.9412	15.5037	308	2024-09-07	1	0	0		7	> 1000 km²	0.001	-0.002
loc0821	Mur Mellach	Austria	46.905	15.4905	294	2024-09-07	1	0	0		7	> 1000 km²	0.002
loc0822	Kainach Wildon	Austria	46.8864	15.5043	293	2024-09-07	1	0	0		6	100 - 1000 km²	0.004	-0.001
loc0823	Mur Wildon	Austria	46.8864	15.519	292	2024-09-07	1	0	0		7	> 1000 km²	0
loc0824	Hartlsee	Austria	47.6468	14.9947	807		1	0	0		1	< 10 km²	0.026	-0.064
loc0825	Wienfluss	Austria	48.2063	16.2055	228	2024-04-14	1	0	0		4	100 - 1000 km²	0.004
loc0826	Wienfluss bei Purkersdorf	Austria	48.2023	16.1728	244	2024-07-15	1	1	0		4	100 - 1000 km²	-0.009
loc0828	Wienerwaldquelle Zufluss Halterbach WWQ	Austria	48.2327	16.2477	340	2024-08-22	1	0	0		spring	spring	0.138
loc0829	Halterbach	Austria	48.243	16.2374	358	2024-08-22	1	0	0		3	< 10 km²	-0.068
loc0830	Quelle Kasgraben 2	Austria	48.2328	16.2178	321	2024-05-12	1	0	0		spring	spring	-0.074
loc0831	Erlaufursprung ErlU-2	Austria	47.7974	15.2387	885	2024-08-05	1	0	0		2	100 - 1000 km²	-0.083
loc0834	Pesenbach 1	Austria	48.387	14.0483	410	2024-05-10	1	0	0		4	100 - 1000 km²	0.055	-0.061
loc0835	Pesenbach 2	Austria	48.3761	14.0496	310	2024-05-10	1	0	0		4	100 - 1000 km²	0.026	-0.035
loc0836	Wienfluss 2	Austria	48.2027	16.1734	246	2024-04-29	1	1	0		4	100 - 1000 km²	-0.015
loc0838	Marchfeldkanal	Austria	48.3049	16.4897	157	2023-07-24	0	0	1	other species - not used in habitat analysis
loc0839	Donaukanal	Austria	48.2088	16.3961	584	2024-03-23	0	0	1	other species - not used in habitat analysis
loc0841	Kremsursprung	Austria	47.8589	14.1042	928	2024-02-06	1	0	0		2	< 10 km²	-0.203551
loc0844	Brunnaderquelle BAQ Q11	Austria	47.4525	15.6868	568	2024-03-25	1	0	0		spring	spring	-0.052
loc0845	Quelle b. Kremsursprung FB1 StyA 4	Austria	47.8592	14.1071	145	2024-02-06	1	0	0		spring	spring	-0.274
loc0846	Donau Orther Inseln	Austria	48.1274	16.7253	144	2024-05-15	0	0	1	other species - not used in habitat analysis
loc0847	Donau Orther Inseln 2	Austria	48.1274	16.7248	598	2024-09-24	0	0	1	other species - not used in habitat analysis
loc0848	Ois Lunz	Austria	47.8626	15.0422	138	2024-07-15	1	0	0		4	100 - 1000 km²	-0.011
loc0850	Petersbach Pogier Hauptstraße	Austria	47.4855	15.304	679	2024-09-22	1	0	0		2	< 10 km²	-0.116
loc0851	Millstättersee Döbriach	Austria	46.7746	13.6403	589	2024-09-27	0	0	1	other species - not used in habitat analysis
loc0852	Gleisdorf Raab Hinterberg	Austria	47.0928	15.7059	340	2024-09-29	1	0	0		5	> 1000 km²	0	-0.055
loc0853	Gleisdorf Raab Mühlhausenstraße	Austria	47.0956	15.7018	346	2024-09-29	1	0	0		5	> 1000 km²	0.001
loc0854	Mur Fischaufstieg Mixnitz	Austria	47.332	15.3571	444	2024-10-10	1	1	0		7	> 1000 km²	-0.001
loc0855	Mürzzuschlag Mürz	Austria	47.6177	15.6662	676	2024-10-19	1	0	0		5	> 1000 km²	0
loc0856	Donau Bad Deutsch-Alternburg	Austria	48.1418	16.9019	140	2024-10-15	0	0	1	other species - not used in habitat analysis
loc0858	Kleine Mühl	Austria	48.5737	13.9337	484	2024-08-07	0	1	0		3	100 - 1000 km²	-0.002
loc0859	Große Gusen	Austria	48.3896	14.3982	428	2024-08-27	1	0	0		3	100 - 1000 km²	-0.036
loc0860	Große Mühl	Austria	48.6998	13.842	591	2024-08-07	1	0	0		5	100 - 1000 km²	0.004	-0.002
loc0861	St. Valentin (Hofkirchen)	Austria	48.1408	14.5205	280	2024-10-08	1	1	0		4	100 - 1000 km²	0.007	-0.008
loc0862	Persenbach Schwarzmühle	Austria	48.4811	14.0994	593	2024-08-08	1	0	0		3	100 - 1000 km²	0.043	-0.003
loc0863	Remschnigg	Austria	46.6497	15.435	453	2024-10-28	1	0	0		1	< 10 km²	0.085	-0.155
loc0864	Krast	Austria	46.6756	15.3786	338	2024-10-27	1	0	0		2	< 10 km²	0.025
loc0865	Donau KW Melk Fischaufstieg	Austria	48.2295	15.3126	206	2024-10-31	0	0	1	other species - not used in habitat analysis
loc0866	Sulm Bad Schwanberg	Austria	46.7566	15.1753	451	2024-11-01	1	0	0		4	100 - 1000 km²	0.019	-0.017
loc0867	Laßnitz Kloster	Austria	46.8739	15.1103	746	2024-11-01	1	0	0		1	< 10 km²	-0.08
loc0868	Draurainquelle	Austria	46.6459	14.8136	382	2024-04-02	1	0	0		spring	spring	0	0
loc0869	Müllnernquelle	Austria	46.5879	14.1959	516	2024-04-02	1	0	0		standing_water	standing_water	0	0
loc0870	Tiebelquelle	Austria	46.7648	14.0049	901	2024-04-03	1	0	0		1	< 10 km²	-0.216
loc0871	Steinbachquelle	Austria	47.813	14.767	457	2024-04-10	1	0	0		spring	spring	0.114377	-0.652422
loc0872	Reithbachquelle	Austria	47.8422	14.8776	531	2024-04-10	1	0	0		spring	spring	0.255
loc0873	Ficha-Daqnitz Quelle	Austria	47.8422	16.3294	246	2024-04-10	0	1	0		1	< 10 km²	0.003	-0.002
loc0874	Friedlbrunnquelle	Austria	47.4584	12.8177	706	2024-04-23	1	0	0		spring	spring	-0.005	-0.045
loc0875	Klingelmühlquelle	Austria	48.0694	14.089	389	2024-05-27	1	0	0		spring	spring	0.048	-0.013
loc0876	Blaue Quelle	Austria	47.6701	12.1866	484	2024-06-19	1	0	0		spring	spring	0.033
loc0877	Etzbachquelle 1,2,3,5,9 (same as loc 0878,879,882)	Austria	47.5304	14.6082	855	2024-03-21	1	0	0		spring	spring	-0.068
loc0880	Hammerbachquelle	Austria	47.2098	15.3474	434	2024-04-25	1	0	0		spring	spring	0.084	-0.157
loc0881	Untere Schmittequelle	Austria	47.3864	10.9086	966	2024-07-09	1	0	0		1	< 10 km²	0.003	-0.004
loc0883	Katzensteigquelle	Austria	47.4183	11.7492	903	2024-08-13	1	0	0		spring	spring	0.101	-0.143
loc0884	Hegnauerbründl Lindgraben	Austria	47.5833	16.3622	548	2024-08-22	1	0	0		1	< 10 km²	-0.004	0.016
loc0885	Oberbichl 1	Austria	47.0974	15.3644	524	2024-11-16	1	0	0		1	< 10 km²	-0.112
loc0886	Oberbichl 2	Austria	47.0973	15.3644	524	2024-11-16	1	0	0		1	< 10 km²	0.109
loc0887	Kleinloiben	Austria	47.8372	14.6468	498	2024-07-31	1	0	0		spring	spring	0	0
loc0889	Spießbachquelle Wienerwald	Austria	48.2604	16.2905	387		1	0	0		spring	spring	0.116702
loc0892	Bichlbach	Austria	47.4247	10.7899	1067	2024-11-28	1	0	0		2	10 - 100 km²	0.032	-0.025
loc0893	Drau Edling	Austria	46.6302	14.7077	369	2024-12-05	0	0	1	other species - not used in habitat analysis
loc0894	Wörthersee Reifnitz Sekrin	Austria	46.6091	14.1971	441	2024-12-05	0	0	1	other species - not used in habitat analysis
loc0895	Millstätter See Schloss Heroldeck	Austria	46.7985	13.585	589	2024-12-04	0	0	1	other species - not used in habitat analysis
loc0896	Lauenbach Unterfrallach	Austria	46.7432	13.114	595	2024-12-04	0	0	1	other species - not used in habitat analysis
loc0897	Ossiacher See	Austria	46.6506	13.9005	501	2024-12-04	0	0	1	other species - not used in habitat analysis
loc0898	Gurk Grafenstein	Austria	46.6051	14.4832	393	2024-12-05	1	0	0		6	> 1000 km²	0.003
loc0899	Drau Annabrücke	Austria	46.5624	14.4831	391	2024-12-05	0	0	1	other species - not used in habitat analysis
loc0900	Drau Lavamünd	Austria	46.6395	14.9435	340	2024-12-05	0	0	1	other species - not used in habitat analysis
loc0901	Klopeiner See	Austria	46.6014	14.5864	446	2024-12-11	0	0	1	other species - not used in habitat analysis
loc0919	Mitterbach Peggau	Austria	47.2018	15.3624	461	2024-12-25	1	0	0		2	< 10 km²	0.147	-0.543
loc0920	Gutenbrunn	Austria	48.3744	15.103	889	2024-12-27	1	0	0		2	< 10 km²	0.027	-0.034
loc0921	Kreuzteich Tragöss	Austria	47.5367	15.0616	754	2024-12-22	1	0	0		3	100 - 1000 km²	-0.047
loc0922	Eichbachteich-Wald1	Austria	46.7495	15.6899	262	2025-01-26	0	0	1	other species - not used in habitat analysis
loc0923	Eichbachteich-Wald2	Austria	46.7473	15.703	257	2025-01-26	0	0	1	other species - not used in habitat analysis
loc0924	Seitenarm Mur Radkersburg west	Austria	46.6872	15.9642	209	2025-01-26	1	0	0		2	< 10 km²	0.0368727
loc0925	Attemsmoor	Austria	46.7381	15.6344	254	2025-01-26	0	0	1	other species - not used in habitat analysis
loc0926	Eichbachteich-Wald3	Austria	46.7478	15.7009	260	2025-01-26	0	0	1	other species - not used in habitat analysis
loc0927	Mur Radkersburg west	Austria	46.6871	15.9637	207	2025-01-26	1	0	0		7	> 1000 km²	0
loc0928	Weixelbaum	Austria	46.7365	15.8656	225	2025-01-26	1	0	0		1	< 10 km²	-0.002	0.003
loc0929	Linderbach	Austria	46.7376	15.6321	254	2025-01-26	1	1	0		2	10 - 100 km²	0.003	-0.01	AAY1309
loc0930	Rohrau 1	Austria	48.0613	16.8531	148	2025-02-06	0	0	1	other species - not used in habitat analysis
loc0931	Rohrau 2	Austria	48.0628	16.856	145	2025-02-06	0	0	1	other species - not used in habitat analysis
loc0932	Breitenseer Kanal	Austria	48.222	16.8832	143	2025-02-06	0	0	1	other species - not used in habitat analysis
loc0933	Oberweiden	Austria	48.3149	16.8441	142	2025-02-06	0	0	1	other species - not used in habitat analysis
loc0934	Steinberggraben Palterndorf	Austria	48.5879	16.8292	158	2025-02-06	0	0	1	other species - not used in habitat analysis
loc0935	Zaya Ebersdorf	Austria	48.6003	16.6962	175	2025-02-06	0	1	0		4	100 - 1000 km²	0.00804997		AAY1309
loc0936	Poybach 2	Austria	48.6656	16.6043	204	2025-02-06	0	1	0		3	10 - 100 km²	0.004	-0.004	AAY1309
loc0937	Hametbach Katzelsdorf	Austria	48.6901	16.7993	167	2025-02-07	0	1	0		2	100 - 1000 km²	0.018		AAY1309
loc0938	Canal next Hametsbach	Austria	48.6941	16.8	168	2025-02-07	0	0	1	other species - not used in habitat analysis
loc0939	Ringelsdorf	Austria	48.572	16.9118	150	2025-02-07	0	0	1	other species - not used in habitat analysis
loc0940	Gänserndorf	Austria	48.3553	16.7078	152	2025-02-07	0	0	1	other species - not used in habitat analysis
loc0941	Russbach Obersiebenbrunn	Austria	48.2505	16.6587	151	2025-02-07	0	0	1	other species - not used in habitat analysis
loc0942	Oberstorcha 2	Austria	46.9626	15.7894	323	2025-02-09	1	0	0		1	< 10 km²	0.02	-0.027
loc0943	Studenzen	Austria	47.0024	15.7653	309	2025-02-09	1	0	0		2	< 10 km²	0.011
loc0944	Lichendorf	Austria	46.9332	15.7261	336	2025-02-09	1	0	0		2	< 10 km²	-0.001	-0.015
loc0945	Labillbach	Austria	46.8972	15.6435	308	2025-02-09	1	0	0		3	10 - 100 km²	0.004	-0.002
loc0946	Stiefing	Austria	46.9025	15.5886	303	2025-02-09	1	0	0		4	100 - 1000 km²	-0.004
loc0947	Remmelleiten	Austria	46.8895	15.4281	306	2025-02-09	0	0	1	other species - not used in habitat analysis
loc0948	Séd Veszprém	Hungary	47.0982	17.908	226	2024-10-01	1	1	0	not austria
loc0949	Zala Őriszentpéter	Hungary	46.8368	16.4365	218	2024-08-15	1	1	0	not austria					AAY1309
loc0950	Zala Petőhenye	Hungary	46.8799	16.9213	136	2024-08-15	1	1	0	not austria
loc0951	Zala Zalabér	Hungary	46.9783	17.0262	126	2024-08-15	1	1	0	not austria					AAY1309
loc0952	Denke-patak Pankasz	Hungary	46.8374	16.4983	204	2024-08-15	0	1	0	not austria					AAY1309
loc0953	Sárvíz Zalaszentlőrinc	Hungary	46.9135	16.8751	144	2024-08-15	1	1	0	not austria					AAY1309
loc0954	Szentjakabi-patak Felsőjánosfa	Hungary	46.8614	16.5474	200	2024-08-15	0	1	0	not austria					AAY1309
loc0955	Szentjakabi-patak Szaknyér	Hungary	46.8615	16.5213	213	2024-08-15	0	1	0	not austria					AAY1309
loc0956	Szentmihályfai-patak Teskánd	Hungary	46.8299	16.7655	166	2024-08-15	1	1	0	not austria					AAY1309
loc0957	Egervíz Monostorapáti	Hungary	46.9273	17.5597	156	2024-08-16	0	1	0	not austria					AAY1309
loc0958	Vázsonyi-séd2	Hungary	46.9869	17.6306	204	2024-08-16	1	1	0	not austria					AAY1309
loc0966	Scavnica Okoslavci	Slovenia	46.5934	16.0098	201	2025-02-20	1	1	0	not austria					AAY1309
loc0970	Helenental Schwechat2	Austria	48.0171	16.1929	247	2025-02-20	0	1	0		5	> 1000 km²	0.011	-0.001	AAY1309
loc0971	Pfaffenbach	Austria	46.7596	15.6262	271	2025-03-08	0	0	1	other species - not used in habitat analysis
loc0972	Gardebach	Austria	46.7852	15.6011	283	2025-03-08	1	0	0		1	< 10 km²	0.004
loc0973	Pfaffenbach 2	Austria	46.7564	15.6366	271	2025-03-08	0	0	1	other species - not used in habitat analysis
loc0974	Schirkabach	Austria	46.8249	15.4999	282	2025-03-08	1	0	0		1	< 10 km²	-0.045
loc0975	Tillmitsch	Austria	46.8037	15.5338	271	2025-03-08	1	0	0		5	100 - 1000 km²	0	-0.003
loc0976	Mantscha Waldtümpel 1	Austria	47.0258	15.3521	386	2025-03-09	0	0	1	other species - not used in habitat analysis
loc0977	Mantscha Waldtümpel 2	Austria	47.0289	15.3512	389	2025-03-09	0	0	1	other species - not used in habitat analysis
loc0978	Mantscha Bach	Austria	47.0292	15.349	394	2025-03-09	1	0	0		1	< 10 km²	0	0.002
loc0979	Mantscha Waldtümpel 3	Austria	47.0382	15.3479	396	2025-03-09	0	0	1	other species - not used in habitat analysis
loc0985	Katzelbach Au	Austria	47.0636	15.3449	459	2025-03-15	0	0	1	other species - not used in habitat analysis
loc0986	Steinberg Oberberg	Austria	47.0632	15.337	482	2025-03-15	0	0	1	other species - not used in habitat analysis
loc1083	Nikitschbach bei Kleinwarasdorf	Austria	47.5358	16.5987	255	2022-05-13	0	1	0		2	100 - 1000 km²	-0.007	0.015
loc1199	Krems bei Rohr	Austria	48.0777	14.1906	321	2025-04-18	0	1	0		4	100 - 1000 km²	0.01	0	AAY1309
loc1200	Sulzbach bei Rohr	Austria	48.0614	14.2028	329	2025-04-18	0	1	0		4	10 - 100 km²	-0.035	0	AAY1309
loc1201	Fernbach bei Bad Hall	Austria	48.0488	14.2092	343	2025-04-18	0	1	0		3	10 - 100 km²	-0.028	0.001	AAY1309
loc1204	Steyr Kruglweg	Austria	48.0444	14.3773	300	2025-04-20	0	1	0		5	100 - 1000 km²	0		AAY1309
loc1207	Mollitsch	Austria	46.8384	15.4402	339	2025-05-25	0	0	1	other species - not used in habitat analysis
loc1228	Bundesamt für Wasserwirtschaft Scharfling	Austria	47.8004	13.3926	481	Frühling 2025	0	0	1	other species - not used in habitat analysis
loc1231	Kritzendorf	Austria	48.3407	16.3075		2025-06-17	0	0	1	other species - not used in habitat analysis
loc1234	Gottsdorf	Austria	48.1792	15.1173		2025-06-15	0	0	1	other species - not used in habitat analysis
loc1237	Haselstauderbach Dornbirn	Austria	47.4318	9.75099		2025-05-26	1	0	0	not danube
loc1238	Küferbach Dornbirn	Austria	47.3942	9.73915		2025-05-27	1	0	0	not danube
loc1239	Ehbach-Kanal	Austria	47.3033	9.57399		2025-05-27	0	1	0
loc1240	Frastanz	Austria	47.2152	9.64083		2025-05-27	1	0	0	not danube
loc1241	Bregenzer Ach	Austria	47.3849	9.87096		2025-05-28	1	0	0	not danube
loc1246	Donau Bootstankstelle Ardagger	Austria	48.1958	14.8473		2025-07-11	0	0	1	other species - not used in habitat analysis
loc1247	Donau Freyenstein	Austria	48.208	14.9548		2025-07-11	0	0	1	other species - not used in habitat analysis
loc1248	Donau Wallsee	Austria	48.1723	14.7144		2025-07-11	0	0	1	other species - not used in habitat analysis
loc1249	Donau Ardagger	Austria	48.1872	14.8262		2025-07-11	0	0	1	other species - not used in habitat analysis
neg0001		Austria	47.4971	10.5468		2024-07-06	0	0	0		3	10 - 100 km²	-0.001	-0.012
neg0002		Austria	47.4994	10.4999		2024-07-06	0	0	0		1	< 10 km²	0.066	-0.079
neg0003		Austria	47.5307	10.5378		2024-07-06	0	0	0		3	10 - 100 km²	-0.022
neg0004		Austria	47.5569	10.6006		2024-07-06	0	0	0		1	< 10 km²	0.018	-0.001
neg0005		Austria	47.5524	10.6167		2024-07-06	0	0	0		2	< 10 km²	0.008	-0.032
neg0006		Austria	47.5562	10.6267		2024-07-06	0	0	0		1	< 10 km²	-0.004	-0.01
neg0007		Austria	47.5516	10.6509		2024-07-06	0	0	0		5	100 - 1000 km²	0.007	-0.002
neg0008		Austria	47.5534	10.6356		2024-07-06	0	0	0		1	< 10 km²	0.001	0.002
neg0009		Austria	47.4176	10.8001		2024-07-05	0	0	0		2	10 - 100 km²	-0.004	-0.007
neg0010		Austria	47.42	10.7969		2024-07-05	0	0	0		2	10 - 100 km²	-0.005	-0.005
neg0011		Austria	47.3728	11.1628		2024-07-05	0	0	0		4	100 - 1000 km²	0.004	-0.034
neg0012		Austria	47.1105	11.3101		2024-07-05	0	0	0		1	< 10 km²	0.008	-0.011
neg0013		Austria	47.1632	11.3702		2024-07-05	0	0	0		2	< 10 km²	0.161	-0.105
neg0014		Austria	47.4819	12.1256		2024-07-04	0	0	0		6	100 - 1000 km²	-0.005
neg0015		Austria	47.4662	11.9738		2024-07-04	0	0	0		1	< 10 km²	0.001	-0.004
neg0016		Austria	47.4612	11.9892		2024-07-04	0	0	0		4	10 - 100 km²	0.017	-0.079
neg0017		Austria	47.5168	11.7101		2024-07-04	0	0	0		4	100 - 1000 km²	0.008
neg0018		Austria	47.5694	11.6559		2024-07-04	0	0	0		1	< 10 km²	0.22	-0.423
neg0019		Austria	47.5668	11.6705		2024-07-04	0	0	0		5	100 - 1000 km²	0.005	-0.013
neg0021		Austria	47.2661	10.7787		2024-07-07	0	0	0		4	100 - 1000 km²	0.001	-0.007
neg0022		Austria	47.407	10.7322		2024-07-07	0	0	0		1	< 10 km²	0.024	-0.032
neg0023		Austria	47.4925	10.7038		2024-07-07	0	0	0		2	< 10 km²	-0.001	-0.025
neg0024		Austria	47.2946	10.4528		2024-07-07	0	0	0		2	< 10 km²	0.008
neg0025		Austria	47.316	10.4992		2024-07-07	0	0	0		1	< 10 km²	-0.022
neg0026		Austria	47.3058	10.4891		2024-07-07	0	0	0		5	> 1000 km²	0.002	-0.011
neg0028		Austria	47.2458	10.8768		2024-07-08	0	0	0		1	< 10 km²	0.013	-0.014
neg0029		Austria	47.2362	10.8649		2024-07-08	0	0	0		1	< 10 km²	0.011
neg0030		Austria	47.1957	10.8828		2024-07-08	0	0	0		1	< 10 km²	0.105	-0.107
neg0031		Austria	47.1948	10.9053		2024-07-08	0	0	0		2	< 10 km²	-0.136
neg0032		Austria	47.0777	10.9572		2024-07-08	0	0	0		5	100 - 1000 km²	0.008	-0.007
neg0033		Austria	47.065	10.968		2024-07-08	0	0	0		1	10 - 100 km²	-0.024	-0.015
neg0034		Austria	47.0508	10.9582		2024-07-08	0	0	0		3	< 10 km²	0.026	0.014
neg0035		Austria	47.0502	10.9588		2024-07-08	0	0	0		3	10 - 100 km²	0.004	-0.008
neg0036		Austria	47.077	10.9499		2024-07-08	0	0	0		2	10 - 100 km²	-0.001	-0.007
neg0037		Austria	47.0953	10.94		2024-07-08	0	0	0		2	< 10 km²	-0.0455788
neg0038		Austria	46.8213	12.7952		2024-07-10	0	0	0		5	> 1000 km²	-0.005
neg0039		Austria	46.8137	12.7625		2024-07-10	0	0	0		5	> 1000 km²	0.014	-0.009
neg0040		Austria	46.8493	12.7071		2024-07-10	0	0	0		2	< 10 km²	-0.089
neg0042		Austria	46.9923	12.5404		2024-07-10	0	0	0		2	< 10 km²	-0.002
neg0043		Austria	47.1806	12.5287		2024-07-10	0	0	0		3	10 - 100 km²	0.012	-0.034
neg0044		Austria	47.2258	12.1814		2024-07-10	0	0	0		2	< 10 km²	0.109	-0.056
neg0045		Austria	47.2371	12.078		2024-07-10	0	0	0		4	100 - 1000 km²	0.018	-0.013
neg0046		Austria	47.2082	11.9835		2024-07-10	0	0	0		3	10 - 100 km²	0.077	-0.044
neg0047		Austria	47.2215	11.8931		2024-07-10	0	0	0		1	< 10 km²	0.084	-0.276
neg0048		Austria	47.2415	11.9014		2024-07-10	0	0	0		1	< 10 km²	-0.342
neg0049		Austria	47.3078	11.867		2024-07-10	0	0	0		1	< 10 km²	0.017
neg0050		Austria	47.2106	11.8724		2024-07-10	0	0	0		3	< 10 km²	0.003
neg0051		Austria	47.2743	11.5306		2024-07-09	0	0	0		2	< 10 km²	0.017	-0.013
neg0054		Austria	47.3103	11.0933		2024-07-09	0	0	0		1	< 10 km²	-0.003	-0.006
neg0055		Austria	47.4155	13.3814		2024-07-20	0	0	0		3	100 - 1000 km²	0.034	-0.006
neg0056		Austria	47.4204	13.3509		2024-07-20	0	0	0		4	100 - 1000 km²	0.004	-0.016
neg0057		Austria	47.4302	13.2531		2024-07-20	0	0	0		1	< 10 km²	0.131	-0.092
neg0058		Austria	47.4305	13.2465		2024-07-20	0	0	0		2	< 10 km²	-0.098
neg0059		Austria	47.436	13.2185		2024-07-20	0	0	0		4	100 - 1000 km²	0.037	-0.034
neg0060		Austria	47.3594	13.2064		2024-07-20	0	0	0		2	< 10 km²	-0.0249494
neg0061		Austria	47.3588	13.2072		2024-07-20	0	0	0		2	< 10 km²	-0.086
neg0062		Austria	47.3599	13.2072		2024-07-20	0	0	0		7	> 1000 km²	0
neg0063		Austria	47.3527	13.2082		2024-07-20	0	0	0		1	< 10 km²	0.115	-0.088
neg0064		Austria	47.3336	13.2554		2024-07-20	0	0	0		4	100 - 1000 km²	0.007	-0.026
neg0065		Austria	47.3602	13.3628		2024-07-20	0	0	0		3	< 10 km²	-0.057
neg0066		Austria	47.3581	13.3671		2024-07-20	0	0	0		1	< 10 km²	0.061	-0.058
neg0067		Austria	47.3722	13.3853		2024-07-20	0	0	0		2	< 10 km²	0.04	-0.022
neg0068		Austria	47.4275	13.3156		2024-07-20	0	0	0		3	10 - 100 km²	0.05	-0.091
neg0069		Austria	47.8705	16.8619		2024-06-11	0	0	0		1	10 - 100 km²	0.017	0.005
neg0070		Austria	47.947	16.8679		2024-06-11	0	0	0		1	< 10 km²	-0.031	-0.012
neg0071		Austria	47.8433	16.4676		2024-06-11	0	0	0		1	10 - 100 km²	0.047	-0.024
neg0072		Austria	47.9778	16.6197		2024-06-11	0	0	0		2	10 - 100 km²	0.023	-0.017
neg0073		Austria	47.7217	16.8686		2024-06-12	0	0	0		2	10 - 100 km²	0.002	0.009
neg0074		Austria	47.7112	16.8875		2024-06-12	0	0	0		1	< 10 km²	0	-0.018
neg0077		Austria	47.0235	16.4421		2024-01-05	0	0	0		4	100 - 1000 km²	0.001	0.003
neg0078		Austria	47.0107	16.4507		2024-01-05	0	0	0		4	100 - 1000 km²	0.012	-0.002
neg0079		Austria	47.0237	16.4661		2024-01-05	0	0	0		1	< 10 km²	0.012	-0.009
neg0080		Austria	47.5299	16.667		2024-01-05	0	0	0		1	< 10 km²	0.006	-0.016
neg0082		Austria	47.6162	16.6255		2024-01-05	0	0	0		2	10 - 100 km²	0.003	0.003
neg0083		Austria	47.6197	16.619		2024-01-05	0	0	0		1	< 10 km²	0.004	-0.003
neg0084		Austria	47.2013	14.1178		2022-06-11	0	0	0		4	100 - 1000 km²	0.056	-0.065
neg0085		Austria	47.3297	14.0444		2022-06-11	0	0	0		4	100 - 1000 km²	0.072
neg0086		Austria	47.2556	14.0816		2022-06-11	0	0	0		2	< 10 km²	0.291	-0.284
neg0087		Austria	46.864	13.3477		2023-06-10	0	0	0		2	10 - 100 km²	0.101	-0.137
neg0088		Austria	46.9427	13.1818		2023-06-10	0	0	0		5	100 - 1000 km²	0.033	-0.152
neg0089		Austria	46.9371	13.201		2023-06-10	0	0	0		2	10 - 100 km²	0.099	-0.174
neg0090		Austria	46.927	13.202		2023-06-10	0	0	0		6	> 1000 km²	0.0294455	0.0146182
neg0091		Austria	46.9268	13.2013		2023-06-10	0	0	0		2	< 10 km²	-0.009
neg0092		Austria	46.9296	13.19		2023-06-10	0	0	0		1	< 10 km²	0.124	-0.156
neg0093		Austria	46.8438	13.3627		2023-06-10	0	0	0		2	< 10 km²	0.003	-0.023
neg0094		Austria	46.792	12.8962		2022-09-01	0	0	0		2	< 10 km²	0.045	-0.118
neg0095		Austria	46.7423	12.3686		2022-09-01	0	0	0		1	< 10 km²	0.149	-0.191
neg0096		Austria	46.8	12.8683		2022-09-01	0	0	0		2	< 10 km²	-0.003	-0.008
neg0097		Austria	46.8003	12.847		2022-09-01	0	0	0		3	10 - 100 km²	0.018
neg0098		Austria	46.8045	12.7485		2022-09-01	0	0	0		1	< 10 km²	0.02
neg0099		Austria	47.2733	9.57115		NA	0	0	0	not danube
neg0100		Austria	47.2816	9.6523		NA	0	0	0	not danube
neg0101		Austria	47.3095	9.62494		NA	0	0	0	not danube
neg0102		Austria	47.2713	9.61132		NA	0	0	0	not danube
neg0103		Austria	48.561	14.7109		2024-08-04	0	0	0		1	< 10 km²	0.085	-0.06
neg0104		Austria	48.7517	14.9437		2024-08-04	0	0	0	not danube
neg0105		Austria	48.7527	14.9421		2024-08-04	0	0	0	not danube
neg0106		Austria	48.7766	15.0321		2024-08-04	0	0	0	not danube
neg0107		Austria	48.8217	15.0509		2024-08-04	0	0	0	not danube
neg0108		Austria	48.8292	15.0499		2024-08-04	0	0	0	not danube
neg0109		Austria	48.843	15.0721		2024-08-04	0	0	0	not danube
neg0110		Austria	48.5794	14.9603		2024-08-04	0	0	0		2	< 10 km²	0.022	-0.017
neg0111		Austria	48.5706	14.9396		2024-08-04	0	0	0		2	< 10 km²	0.022	-0.018
neg0112		Austria	48.5798	14.8655		2024-08-04	0	0	0		2	100 - 1000 km²	0.029	-0.032
neg0113		Austria	48.5815	14.7818		2024-08-04	0	0	0		1	< 10 km²	0.124	-0.071
neg0115		Austria	46.7082	13.3015		2023-08-01	0	0	0		1	< 10 km²	0.241	-0.285
neg0116		Austria	46.7171	13.3245		2023-08-01	0	0	0		1	< 10 km²	0.131	-0.199
neg0117		Austria	46.6996	13.4196		2023-08-01	0	0	0		4	100 - 1000 km²	0.045	0.036
neg0118		Austria	48.7134	15.3954		2024-08-09	0	0	0		1	< 10 km²	0.009	-0.007
neg0119		Austria	48.8961	15.1404		2024-08-09	0	0	0	not danube
neg0120		Austria	48.9066	15.151		2024-08-09	0	0	0	not danube
neg0121		Austria	48.8317	15.7242		2024-08-09	0	0	0		3	10 - 100 km²	0.021
neg0122		Austria	47.7266	13.4108		2024-08-23	0	0	0		4	10 - 100 km²	0.044
neg0123		Austria	47.8856	16.9185		2024-08-29	0	0	0		1	10 - 100 km²	0.004	-0.006
neg0126		Austria	48.1709	16.8584		2024-08-09	0	0	0		3	< 10 km²	0.002	-0.012
neg0127		Austria	48.1879	16.8953		2024-08-09	0	0	0		4	100 - 1000 km²	0.002	0
neg0128		Austria	48.1063	16.8078		2024-08-09	0	0	0		1	< 10 km²	-0.001	-0.004
neg0129	Drau	Austria	46.7504	13.2567		2022/2023	0	0	0		7	> 1000 km²	0	-0.005
neg0130	Drau	Austria	46.7996	13.4693		2022/2023	0	0	0		7	> 1000 km²	0.005	-0.01
neg0131	Drau	Austria	46.793	13.4728		2022/2023	0	0	0		7	> 1000 km²	0.002	-0.003
neg0132	Ebriachbach	Austria	46.4846	14.5821		2022/2023	0	0	0		4	10 - 100 km²	0.025	-0.013
neg0133	Feistritz	Austria	46.5579	13.7991		2022/2023	0	0	0		3	10 - 100 km²	0.027	-0.046
neg0134	Ferndorf	Austria	46.7387	13.6336		2022/2023	0	0	0		2	< 10 km²	0.109
neg0135	Gnoppnitzbach	Austria	46.7535	13.1787		2022/2023	0	0	0		4	10 - 100 km²	-0.06
neg0136	Heilquelle Siebenbrünn	Austria	46.542	13.7886		2022/2023	0	0	0		1	< 10 km²	0.016
neg0137	Kleiner Dürrenbach	Austria	46.5317	14.1243		2022/2023	0	0	0		2	< 10 km²	0.055	-0.053
neg0138	Kokra	Austria	46.5585	13.776		2022/2023	0	0	0		3	10 - 100 km²	0.027	-0.013
neg0140	Leppenbach	Austria	46.4784	14.6018		2022/2023	0	0	0		3	10 - 100 km²	0.093	-0.006
neg0141	Lobnigbach	Austria	46.4883	14.5971		2022/2023	0	0	0		2	< 10 km²	0.075	-0.099
neg0142	Malta	Austria	46.9074	13.5324		2022/2023	0	0	0		4	100 - 1000 km²	0.007	-0.01
neg0143	Malta	Austria	46.9341	13.5216		2022/2023	0	0	0		4	100 - 1000 km²	0.01
neg0144	Malta	Austria	46.9406	13.5122		2022/2023	0	0	0		4	100 - 1000 km²	0.004	-0.004
neg0145	Maria Elend	Austria	46.5295	14.0888		2022/2023	0	0	0		2	< 10 km²	-0.034
neg0146	Möll	Austria	46.8874	13.2752		2022/2023	0	0	0		6	> 1000 km²	0.011
neg0147	Paternion	Austria	46.7357	13.6049		2022/2023	0	0	0		1	< 10 km²	-0.002	-0.032
neg0148	Sabosach	Austria	46.5396	14.4085		2022/2023	0	0	0		1	< 10 km²	0.114	-0.077
neg0149	Seebach	Austria	46.6349	13.8815		2022/2023	0	0	0		4	100 - 1000 km²	-0.015
neg0150	Seidolach	Austria	46.5387	14.351		2022/2023	0	0	0		2	< 10 km²	0.074	-0.066
neg0151	Spittal an der Drau	Austria	46.7991	13.476		2022/2023	0	0	0		1	< 10 km²	0.005
neg0152	St. Peter im Holz	Austria	46.9147	13.2346		2022/2023	0	0	0		1	< 10 km²	-0.105
neg0153	Steinfeld	Austria	46.7507	13.2574		2022/2023	0	0	0		4	10 - 100 km²	-0.017
neg0154	Teuchelbach	Austria	46.8877	13.2741		2022/2023	0	0	0		4	10 - 100 km²	-0.039
neg0155	Treffnerbach	Austria	46.6367	13.8822		2022/2023	0	0	0		5	100 - 1000 km²	0.023	0.012
neg0157	Vellach	Austria	46.5183	14.5776		2022/2023	0	0	0		5	100 - 1000 km²	0.001
neg0158	Waidischbach	Austria	46.5406	14.3167		2022/2023	0	0	0		4	10 - 100 km²	0.02	-0.013
neg0159	Wildensteiner Bach	Austria	46.5449	14.5207		2022/2023	0	0	0		2	10 - 100 km²	0.038	-0.032
neg0160	Worounitzabach	Austria	46.5671	13.93		2022/2023	0	0	0		3	10 - 100 km²	0.034	-0.005
neg0161	Wolfsthal	Austria	48.1313	16.9989		2025-02-06	0	0	0		1	< 10 km²	0.001	0.001
neg0162	Sulzbach bei Dürnkrut	Austria	48.4615	16.8462		2025-02-06	0	0	0		3	100 - 1000 km²	0.021	0.013
neg0163	Eichhorner Bach	Austria	48.562	16.8589		2025-02-06	0	0	0		2	10 - 100 km²	0.015	-0.002
neg0164	Mühlbach Poysbrunn	Austria	48.7193	16.6279		2025-02-07	0	0	0		1	10 - 100 km²	0.011	-0.003
neg0165	Kleinschweinbarth	Austria	48.7662	16.6063		2025-02-07	0	0	0		1	10 - 100 km²	0.012	-0.027
neg0167	Ottenthal	Austria	48.77	16.579		2025-02-07	0	0	0		2	10 - 100 km²	0.022	0.001
neg0169	Mühlbach Schrattenberg	Austria	48.7122	16.748		2025-02-07	0	0	0		1	10 - 100 km²	0.019	-0.012
neg0171	Mühlbach Katzelsdorf	Austria	48.7004	16.7648		2025-02-07	0	0	0		1	10 - 100 km²	0.002	-0.005
neg0172	Hametbach	Austria	48.6932	16.8884		2025-02-07	0	0	0		2	100 - 1000 km²	-0.011
neg0173	Hametbach near Thaya	Austria	48.6923	16.9146		2025-02-07	0	0	0		2	100 - 1000 km²	-0.002	0
neg0174	Thaya	Austria	48.6921	16.9174		2025-02-07	0	0	0		7	> 1000 km²	0
neg0175	March	Austria	48.5994	16.9336		2025-02-07	0	0	0		7	> 1000 km²	0
neg0177	Zaya	Austria	48.5663	16.8893		2025-02-07	0	0	0		4	100 - 1000 km²	0.002	-0.001
neg0178	Sulzbach	Austria	48.4836	16.6829		2025-02-07	0	0	0		3	100 - 1000 km²	-0.005
neg0179	Weidenbach	Austria	48.4223	16.631		2025-02-07	0	0	0		3	100 - 1000 km²	0.001	0.011
neg0183	near Lassnitz 1	Austria	46.8646	15.4924		2025-02-09	0	0	0		1	< 10 km²	0.036	-0.095
neg0186	sidearm Stiefing	Austria	46.8969	15.6449		2025-02-09	0	0	0		1	< 10 km²	0	0.002
neg0194	Zufluss Mühlbach	Austria	47.3793	13.1088		2025-05-30	0	0	0		1	< 10 km²	-0.041	0.054
neg0195	Urslau Hinterthal	Austria	47.4057	12.971		2025-05-31	0	0	0		3	100 - 1000 km²	-0.014	0.028
neg0196	Alpfahrt	Austria	47.4298	13.2681		2025-05-31	0	0	0		4	100 - 1000 km²	-0.008
neg0197	Hüttau	Austria	47.4137	13.3118		2025-05-31	0	0	0		3	10 - 100 km²	0.041
neg0198	Zwister	Austria	47.4339	13.4648		2025-05-31	0	0	0		4	100 - 1000 km²	-0.044	0.009
neg0199	Fritzbach	Austria	47.441	13.4695		2025-05-31	0	0	0		4	100 - 1000 km²	-0.003
neg0200	Hachau	Austria	47.4405	13.5746		2025-05-31	0	0	0		3	10 - 100 km²	-0.052	0.069
neg0201	Ramsau	Austria	47.4266	13.7098		2025-05-31	0	0	0		3	10 - 100 km²	-0.087	0.127

## Sheet: TableS2
“Habitat preferences and genetic diversity of the amphipod Gammarus roeselii across the Eastern Alps and western Pannonian Basin”, Di Bastista Borko et al.
Table S2: Sequenced individuals, together with ID, GenBank accession number, BIN, and ID of the sample site (ID_locality). ID_locality corresponds to sample site data in table S1.
ID_individual	ID_locality	GenBank Accession number	BIN
1SK29	loc0583	PX314984	AAY1309
2SK29	loc0583	PX314985	AAY1309
3SK29	loc0583	PX314986	AAY1309
4SK29	loc0583	PX314987	AAY1309
5SK29	loc0583	PX314988	AAY1309
Amp1007	loc0168	PX315007	AAY1309
Amp1088	loc0209	PX315008	AAY1309
Amp1089	loc0209	PX315009	AAY1309
Amp1097	loc0213	PX315010	AAY1309
Amp1231	loc0215	PX315011	AAY1309
Amp1239	loc0221	PX315012	AAY1309
Amp127	loc0006	PX314993	AAY1309
Amp1390	loc0246	PX315013	AAY1309
Amp1476	loc0261	PX315014	AAY1309
Amp1506	loc0265	PX315015	AAY1309
Amp1507	loc0265	PX315016	AAY1309
Amp1516	loc0266	PX315017	AAY1309
Amp1760	loc0299	PX315018	AAY1309
Amp1761	loc0299	PX315019	AAY1309
Amp1762	loc0299	PX315020	AAY1309
Amp1807	loc0310	PX315021	AAY1309
Amp1808	loc0310	PX315022	AAY1309
Amp1937	loc0328	PX315023	AAY1309
Amp1938	loc0328	PX315024	AAY1309
Amp1939	loc0328	PX315025	AAY1309
Amp1940	loc0328	PX315026	AAY1309
Amp1941	loc0328	PX315027	AAY1309
Amp1953	loc0014	PX315028	AAY1309
Amp1954	loc0014	PX315029	AAY1309
Amp1955	loc0014	PX315030	AAY1309
Amp1956	loc0014	PX315031	AAY1309
Amp1957	loc0014	PX315032	AAY1309
Amp1958	loc0015	PX315033	AAY1309
Amp1959	loc0015	PX315034	AAY1309
Amp1960	loc0015	PX315035	AAY1309
Amp1961	loc0015	PX315036	AAY1309
Amp1962	loc0015	PX315037	AAY1309
Amp1963	loc0037	PX315038	AAY1309
Amp1964	loc0037	PX315039	AAY1309
Amp1965	loc0037	PX315040	AAY1309
Amp1966	loc0037	PX315041	AAY1309
Amp1967	loc0037	PX315042	AAY1309
Amp1968	loc0044	PX315043	AAY1309
Amp1969	loc0044	PX315044	AAY1309
Amp1970	loc0044	PX315045	AAY1309
Amp1971	loc0044	PX315046	AAY1309
Amp1972	loc0044	PX315047	AAY1309
Amp1973	loc0100	PX315048	AAY1309
Amp1974	loc0100	PX315049	AAY1309
Amp1975	loc0100	PX315050	AAY1309
Amp1976	loc0100	PX315051	AAY1309
Amp1977	loc0100	PX315052	AAY1309
Amp1978	loc0106	PX315053	AAY1309
Amp1979	loc0109	PX315054	AAY1309
Amp1980	loc0109	PX315055	AAY1309
Amp1981	loc0109	PX315056	AAY1309
Amp1982	loc0123	PX315057	AAY1309
Amp1983	loc0123	PX315058	AAY1309
Amp1984	loc0123	PX315059	AAY1309
Amp1985	loc0123	PX315060	AAY1309
Amp1986	loc0139	PX315061	AAY1309
Amp1987	loc0139	PX315062	AAY1309
Amp1988	loc0139	PX315063	AAY1309
Amp1989	loc0139	PX315064	AAY1309
Amp1990	loc0139	PX315065	AAY1309
Amp1995	loc0146	PX315066	AAY1309
Amp1996	loc0146	PX315067	AAY1309
Amp1997	loc0146	PX315068	AAY1309
Amp1998	loc0146	PX315069	AAY1309
Amp1999	loc0146	PX315070	AAY1309
Amp2000	loc0192	PX315071	AAY1309
Amp2001	loc0192	PX315072	AAY1309
Amp2002	loc0192	PX315073	AAY1309
Amp2003	loc0192	PX315074	AAY1309
Amp2004	loc0192	PX315075	AAY1309
Amp2005	loc0193	PX315076	AAY1309
Amp2006	loc0193	PX315077	AAY1309
Amp2007	loc0193	PX315078	AAY1309
Amp2008	loc0193	PX315079	AAY1309
Amp2009	loc0193	PX315080	AAY1309
Amp2010	loc0209	PX315081	AAY1309
Amp2011	loc0209	PX315082	AAY1309
Amp2012	loc0209	PX315083	AAY1309
Amp2013	loc0213	PX315084	AAY1309
Amp2014	loc0213	PX315085	AAY1309
Amp2015	loc0213	PX315086	AAY1309
Amp2016	loc0213	PX315087	AAY1309
Amp2017	loc0220	PX315088	AAY1309
Amp2018	loc0220	PX315089	AAY1309
Amp2019	loc0220	PX315090	AAY1309
Amp2020	loc0220	PX315091	AAY1309
Amp2021	loc0220	PX315092	AAY1309
Amp2022	loc0225	PX315093	AAY1309
Amp2023	loc0225	PX315094	AAY1309
Amp2024	loc0225	PX315095	AAY1309
Amp2025	loc0225	PX315096	AAY1309
Amp2026	loc0225	PX315097	AAY1309
Amp2028	loc0226	PX315098	AAY1309
Amp2029	loc0226	PX315099	AAY1309
Amp2030	loc0226	PX315100	AAY1309
Amp2031	loc0226	PX315101	AAY1309
Amp2032	loc0226	PX315102	AAY1309
Amp2033	loc0246	PX315103	AAY1309
Amp2034	loc0246	PX315104	AAY1309
Amp2035	loc0246	PX315105	AAY1309
Amp2036	loc0265	PX315106	AAY1309
Amp2037	loc0265	PX315107	AAY1309
Amp2038	loc0286	PX315108	AAY1309
Amp2039	loc0286	PX315109	AAY1309
Amp2040	loc0286	PX315110	AAY1309
Amp2043	loc0299	PX315111	AAY1309
Amp2044	loc0299	PX315112	AAY1309
Amp2045	loc0299	PX315113	AAY1309
Amp2048	loc0058	PX315114	AAY1309
Amp2049	loc0058	PX315115	AAY1309
Amp2050	loc0058	PX315116	AAY1309
Amp2051	loc0058	PX315117	AAY1309
Amp2052	loc0058	PX315118	AAY1309
Amp2053	loc0097	PX315119	AAY1309
Amp2054	loc0097	PX315120	AAY1309
Amp2055	loc0097	PX315121	AAY1309
Amp2056	loc0097	PX315122	AAY1309
Amp2057	loc0097	PX315123	AAY1309
Amp2058	loc0099	PX315124	AAY1309
Amp2059	loc0099	PX315125	AAY1309
Amp2060	loc0099	PX315126	AAY1309
Amp2061	loc0099	PX315127	AAY1309
Amp2062	loc0099	PX315128	AAY1309
Amp2063	loc0126	PX315129	AAY1309
Amp2064	loc0126	PX315130	AAY1309
Amp2065	loc0126	PX315131	AAY1309
Amp2066	loc0126	PX315132	AAY1309
Amp2067	loc0126	PX315133	AAY1309
Amp2068	loc0168	PX315134	AAY1309
Amp2069	loc0168	PX315135	AAY1309
Amp2070	loc0168	PX315136	AAY1309
Amp2071	loc0168	PX315137	AAY1309
Amp2072	loc0184	PX315138	AAY1309
Amp2073	loc0184	PX315139	AAY1309
Amp2074	loc0184	PX315140	AAY1309
Amp2075	loc0184	PX315141	AAY1309
Amp2076	loc0184	PX315142	AAY1309
Amp2077	loc0211	PX315143	AAY1309
Amp2078	loc0211	PX315144	AAY1309
Amp2079	loc0211	PX315145	AAY1309
Amp2080	loc0211	PX315146	AAY1309
Amp2081	loc0211	PX315147	AAY1309
Amp2082	loc0212	PX315148	AAY1309
Amp2083	loc0212	PX315149	AAY1309
Amp2084	loc0212	PX315150	AAY1309
Amp2085	loc0212	PX315151	AAY1309
Amp2086	loc0212	PX315152	AAY1309
Amp2087	loc0214	PX315153	AAY1309
Amp2088	loc0214	PX315154	AAY1309
Amp2089	loc0214	PX315155	AAY1309
Amp2090	loc0214	PX315156	AAY1309
Amp2093	loc0215	PX315157	AAY1309
Amp2094	loc0215	PX315158	AAY1309
Amp2095	loc0215	PX315159	AAY1309
Amp2096	loc0221	PX315160	AAY1309
Amp2097	loc0221	PX315161	AAY1309
Amp2098	loc0221	PX315162	AAY1309
Amp2099	loc0221	PX315163	AAY1309
Amp2100	loc0222	PX315164	AAY1309
Amp2101	loc0222	PX315165	AAY1309
Amp2102	loc0222	PX315166	AAY1309
Amp2103	loc0222	PX315167	AAY1309
Amp2104	loc0222	PX315168	AAY1309
Amp2105	loc0275	PX315169	AAY1309
Amp2106	loc0275	PX315170	AAY1309
Amp2107	loc0275	PX315171	AAY1309
Amp2108	loc0275	PX315172	AAY1309
Amp2109	loc0275	PX315173	AAY1309
Amp2110	loc0285	PX315174	AAY1309
Amp2111	loc0285	PX315175	AAY1309
Amp2112	loc0285	PX315176	AAY1309
Amp2113	loc0285	PX315177	AAY1309
Amp2115	loc0287	PX315178	AAY1309
Amp2116	loc0287	PX315179	AAY1309
Amp2117	loc0287	PX315180	AAY1309
Amp2118	loc0287	PX315181	AAY1309
Amp2120	loc0288	PX315182	AAY1309
Amp2121	loc0288	PX315183	AAY1309
Amp2122	loc0288	PX315184	AAY1309
Amp2123	loc0288	PX315185	AAY1309
Amp2124	loc0288	PX315186	AAY1309
Amp2125	loc0303	PX315187	AAY1309
Amp2126	loc0303	PX315188	AAY1309
Amp2127	loc0303	PX315189	AAY1309
Amp2128	loc0303	PX315190	AAY1309
Amp2129	loc0303	PX315191	AAY1309
Amp2130	loc0310	PX315192	AAY1309
Amp2131	loc0310	PX315193	AAY1309
Amp2132	loc0310	PX315194	AAY1309
Amp2647	loc0375	PX315195	AAY1309
Amp2754	loc0139	PX315196	AAY1309
Amp2755	loc0139	PX315197	AAY1309
Amp2756	loc0139	PX315198	AAY1309
Amp2757	loc0139	PX315199	AAY1309
Amp2758	loc0139	PX315200	AAY1309
Amp2765	loc0387	PX315201	AAY1309
Amp2766	loc0387	PX315202	AAY1309
Amp2780	loc0393	PX315203	AAY1309
Amp2781	loc0393	PX315204	AAY1309
Amp2782	loc0393	PX315205	AAY1309
Amp2783	loc0393	PX315206	AAY1309
Amp2784	loc0393	PX315207	AAY1309
Amp2812	loc0386	PX315208	AAY1309
Amp2813	loc0386	PX315209	AAY1309
Amp2814	loc0386	PX315210	AAY1309
Amp2815	loc0386	PX315211	AAY1309
Amp2816	loc0386	PX315212	AAY1309
Amp2888	loc0398	PX315213	AAY1309
Amp2889	loc0398	PX315214	AAY1309
Amp2903	loc0209	PX315215	AAY1309
Amp3016	loc0406	PX315216	AAY1309
Amp3017	loc0406	PX315217	AAY1309
Amp3018	loc0406	PX315218	AAY1309
Amp3019	loc0406	PX315219	AAY1309
Amp3020	loc0406	PX315220	AAY1309
Amp3021	loc0407	PX315221	AAY1309
Amp3022	loc0407	PX315222	AAY1309
Amp3023	loc0407	PX315223	AAY1309
Amp3024	loc0407	PX315224	AAY1309
Amp3025	loc0407	PX315225	AAY1309
Amp3037	loc0408	PX315226	AAY1309
Amp3038	loc0408	PX315227	AAY1309
Amp3039	loc0408	PX315228	AAY1309
Amp3040	loc0408	PX315229	AAY1309
Amp3185	loc0432	PX315230	AAY1309
Amp3186	loc0432	PX315231	AAY1309
Amp3187	loc0432	PX315232	AAY1309
Amp3188	loc0432	PX315233	AAY1309
Amp3189	loc0432	PX315234	AAY1309
Amp3191	loc0433	PX315235	AAY1309
Amp3192	loc0433	PX315236	AAY1309
Amp3193	loc0433	PX315237	AAY1309
Amp3194	loc0433	PX315238	AAY1309
Amp3195	loc0433	PX315239	AAY1309
Amp3204	loc0434	PX315240	AAY1309
Amp3205	loc0434	PX315241	AAY1309
Amp3206	loc0434	PX315242	AAY1309
Amp3207	loc0434	PX315243	AAY1309
Amp3208	loc0434	PX315244	AAY1309
Amp3210	loc0435	PX315245	AAY1309
Amp3211	loc0435	PX315246	AAY1309
Amp3212	loc0435	PX315247	AAY1309
Amp3213	loc0435	PX315248	AAY1309
Amp3214	loc0435	PX315249	AAY1309
Amp3217	loc0436	PX315250	AAY1309
Amp3218	loc0436	PX315251	AAY1309
Amp3219	loc0436	PX315252	AAY1309
Amp3220	loc0436	PX315253	AAY1309
Amp3221	loc0436	PX315254	AAY1309
Amp3225	loc0437	PX315255	AAY1309
Amp3226	loc0437	PX315256	AAY1309
Amp3227	loc0437	PX315257	AAY1309
Amp3228	loc0437	PX315258	AAY1309
Amp3229	loc0437	PX315259	AAY1309
Amp3392	loc0458	PX315260	AAY1309
Amp3394	loc0458	PX315261	AAY1309
Amp342	loc0036	PX314994	AAY1309
Amp3421	loc0463	PX315262	AAY1309
Amp3422	loc0463	PX315263	AAY1309
Amp3423	loc0463	PX315264	AAY1309
Amp3424	loc0463	PX315265	AAY1309
Amp3427	loc0464	PX315266	AAY1309
Amp3428	loc0464	PX315267	AAY1309
Amp3429	loc0464	PX315268	AAY1309
Amp343	loc0036	PX314995	AAY1309
Amp3430	loc0464	PX315269	AAY1309
Amp3436	loc0466	PX315270	AAY1309
Amp3437	loc0466	PX315271	AAY1309
Amp3438	loc0466	PX315272	AAY1309
Amp344	loc0036	PX314996	AAY1309
Amp3441	loc0465	PX315273	AAY1309
Amp3442	loc0465	PX315274	AAY1309
Amp3443	loc0465	PX315275	AAY1309
Amp3444	loc0465	PX315276	AAY1309
Amp345	loc0036	PX314997	AAY1309
Amp346	loc0036	PX314998	AAY1309
Amp3523	loc0482	PX315277	AAY1309
Amp3575	loc0412	PX315278	AAY1309
Amp3576	loc0412	PX315279	AAY1309
Amp3577	loc0412	PX315280	AAY1309
Amp3578	loc0412	PX315281	AAY1309
Amp3579	loc0412	PX315282	AAY1309
Amp3604	loc0500	PX315283	AAY1309
Amp3605	loc0500	PX315284	AAY1309
Amp3606	loc0500	PX315285	AAY1309
Amp3607	loc0500	PX315286	AAY1309
Amp3837	loc0561	PX315287	AAY1309
Amp3838	loc0561	PX315288	AAY1309
Amp3839	loc0561	PX315289	AAY1309
Amp3840	loc0561	PX315290	AAY1309
Amp3841	loc0561	PX315291	AAY1309
Amp3849	loc0562	PX315292	AAY1309
Amp3850	loc0562	PX315293	AAY1309
Amp3851	loc0562	PX315294	AAY1309
Amp3852	loc0562	PX315295	AAY1309
Amp3853	loc0562	PX315296	AAY1309
Amp3854	loc0562	PX315297	AAY1309
Amp3873	loc0565	PX315298	AAY1309
Amp3874	loc0565	PX315299	AAY1309
Amp3875	loc0565	PX315300	AAY1309
Amp3876	loc0565	PX315301	AAY1309
Amp3877	loc0565	PX315302	AAY1309
Amp3880	loc0566	PX315303	AAY1309
Amp3881	loc0566	PX315304	AAY1309
Amp3888	loc0567	PX315305	AAY1309
Amp3889	loc0567	PX315306	AAY1309
Amp3901	loc0568	PX315307	AAY1309
Amp3902	loc0568	PX315308	AAY1309
Amp3903	loc0568	PX315309	AAY1309
Amp3904	loc0568	PX315310	AAY1309
Amp3905	loc0568	PX315311	AAY1309
Amp3918	loc0568	PX315312	AAY1309
Amp3919	loc0569	PX315313	AAY1309
Amp3920	loc0569	PX315314	AAY1309
Amp3921	loc0569	PX315315	AAY1309
Amp3922	loc0569	PX315316	AAY1309
Amp3923	loc0569	PX315317	AAY1309
Amp3943	loc0570	PX315318	AAY1309
Amp3944	loc0570	PX315319	AAY1309
Amp3945	loc0570	PX315320	AAY1309
Amp422	loc0078	PX314999	AAY1309
Amp4228	loc0643	PX315321	AAY1309
Amp4229	loc0643	PX315322	AAY1309
Amp4230	loc0643	PX315323	AAY1309
Amp4231	loc0643	PX315324	AAY1309
Amp4232	loc0643	PX315325	AAY1309
Amp4250	loc0644	PX315326	AAY1309
Amp4251	loc0644	PX315327	AAY1309
Amp4252	loc0644	PX315328	AAY1309
Amp4253	loc0644	PX315329	AAY1309
Amp4254	loc0644	PX315330	AAY1309
Amp4262	loc0645	PX315331	AAY1309
Amp4263	loc0645	PX315332	AAY1309
Amp4264	loc0645	PX315333	AAY1309
Amp4265	loc0645	PX315334	AAY1309
Amp4266	loc0645	PX315335	AAY1309
Amp4274	loc0646	PX315336	AAY1309
Amp4275	loc0646	PX315337	AAY1309
Amp4276	loc0646	PX315338	AAY1309
Amp4277	loc0646	PX315339	AAY1309
Amp4279	loc0646	PX315340	AAY1309
Amp4282	loc0647	PX315341	AAY1309
Amp4283	loc0647	PX315342	AAY1309
Amp4284	loc0647	PX315343	AAY1309
Amp4285	loc0647	PX315344	AAY1309
Amp4286	loc0647	PX315345	AAY1309
Amp4287	loc0648	PX315346	AAY1309
Amp4288	loc0648	PX315347	AAY1309
Amp4289	loc0648	PX315348	AAY1309
Amp4290	loc0648	PX315349	AAY1309
Amp4291	loc0648	PX315350	AAY1309
Amp4336	loc0656	PX315351	AAY1309
Amp4337	loc0656	PX315352	AAY1309
Amp4338	loc0656	PX315353	AAY1309
Amp4339	loc0656	PX315354	AAY1309
Amp4340	loc0656	PX315355	AAY1309
Amp4342	loc0657	PX315356	AAY1309
Amp4343	loc0657	PX315357	AAY1309
Amp4344	loc0657	PX315358	AAY1309
Amp4345	loc0657	PX315359	AAY1309
Amp4346	loc0657	PX315360	AAY1309
Amp4352	loc0659	PX315361	AAY1309
Amp4353	loc0659	PX315362	AAY1309
Amp4354	loc0659	PX315363	AAY1309
Amp4355	loc0659	PX315364	AAY1309
Amp4356	loc0659	PX315365	AAY1309
Amp4362	loc0660	PX315366	AAY1309
Amp4363	loc0660	PX315367	AAY1309
Amp4364	loc0660	PX315368	AAY1309
Amp4365	loc0660	PX315369	AAY1309
Amp4366	loc0660	PX315370	AAY1309
Amp4369	loc0661	PX315371	AAY1309
Amp4371	loc0661	PX315372	AAY1309
Amp4372	loc0661	PX315373	AAY1309
Amp4373	loc0661	PX315374	AAY1309
Amp4374	loc0661	PX315375	AAY1309
Amp4375	loc0661	PX315376	AAY1309
Amp4376	loc0662	PX315377	AAY1309
Amp4377	loc0662	PX315378	AAY1309
Amp4378	loc0662	PX315379	AAY1309
Amp4379	loc0662	PX315380	AAY1309
Amp4380	loc0662	PX315381	AAY1309
Amp4381	loc0663	PX315382	AAY1309
Amp4384	loc0664	PX315383	AAY1309
Amp4385	loc0664	PX315384	AAY1309
Amp4386	loc0664	PX315385	AAY1309
Amp4387	loc0664	PX315386	AAY1309
Amp4388	loc0664	PX315387	AAY1309
Amp4389	loc0665	PX315388	AAY1309
Amp4390	loc0665	PX315389	AAY1309
Amp4391	loc0665	PX315390	AAY1309
Amp4392	loc0665	PX315391	AAY1309
Amp4393	loc0665	PX315392	AAY1309
Amp4401	loc0666	PX315393	AAY1309
Amp446	loc0096	PX315000	AAY1309
Amp448	loc0098	PX315001	AAY1309
Amp4483	loc0683	PX315394	AAY1309
Amp4586	loc0701	PX315395	AAY1309
Amp4588	loc0684	PX315396	AAY1309
Amp4589	loc0685	PX315397	AAY1309
Amp4590	loc0676	PX315398	AAY1309
Amp4591	loc0676	PX315399	AAY1309
Amp4607	loc0681	PX315400	AAY1309
Amp4610	loc0681	PX315401	AAY1309
Amp4611	loc0681	PX315402	AAY1309
Amp4994	loc0762	PX315403	AAY1309
Amp4995	loc0762	PX315404	AAY1309
Amp4996	loc0762	PX315405	AAY1309
Amp4997	loc0762	PX315406	AAY1309
Amp4998	loc0762	PX315407	AAY1309
Amp5058	loc0618	PX315408	AAY1309
Amp5148	loc0429	PX315409	AAY1309
Amp5150	loc0429	PX315410	AAY1309
Amp5248	loc0785	PX315411	AAY1309
Amp5249	loc0785	PX315412	AAY1309
Amp5250	loc0785	PX315413	AAY1309
Amp5251	loc0785	PX315414	AAY1309
Amp5252	loc0785	PX315415	AAY1309
Amp5636	loc0096	PX315416	AAY1309
Amp5637	loc0096	PX315417	AAY1309
Amp5638	loc0096	PX315418	AAY1309
Amp5646	loc0667	PX315419	AAY1309
Amp5647	loc0667	PX315420	AAY1309
Amp5648	loc0667	PX315421	AAY1309
Amp5649	loc0667	PX315422	AAY1309
Amp5650	loc0667	PX315423	AAY1309
Amp5651	loc0693	PX315424	AAY1309
Amp5652	loc0693	PX315425	AAY1309
Amp5653	loc0693	PX315426	AAY1309
Amp5654	loc0693	PX315427	AAY1309
Amp5655	loc0693	PX315428	AAY1309
Amp5656	loc0694	PX315429	AAY1309
Amp5657	loc0694	PX315430	AAY1309
Amp5658	loc0694	PX315431	AAY1309
Amp5659	loc0694	PX315432	AAY1309
Amp5660	loc0694	PX315433	AAY1309
Amp5661	loc0696	PX315434	AAY1309
Amp5662	loc0696	PX315435	AAY1309
Amp5663	loc0696	PX315436	AAY1309
Amp5664	loc0696	PX315437	AAY1309
Amp5665	loc0696	PX315438	AAY1309
Amp5666	loc0782	PX315439	AAY1309
Amp5667	loc0782	PX315440	AAY1309
Amp5668	loc0782	PX315441	AAY1309
Amp5669	loc0782	PX315442	AAY1309
Amp5670	loc0782	PX315443	AAY1309
Amp5671	loc0781	PX315444	AAY1309
Amp5672	loc0781	PX315445	AAY1309
Amp5673	loc0781	PX315446	AAY1309
Amp5674	loc0781	PX315447	AAY1309
Amp5675	loc0781	PX315448	AAY1309
Amp619	loc0106	PX315002	AAY1309
Amp6285	loc0929	PX315449	AAY1309
Amp630	loc0109	PX315003	AAY1309
Amp6307	loc0935	PX315450	AAY1309
Amp6308	loc0935	PX315451	AAY1309
Amp6309	loc0935	PX315452	AAY1309
Amp631	loc0109	PX315004	AAY1309
Amp6310	loc0935	PX315453	AAY1309
Amp6311	loc0935	PX315454	AAY1309
Amp6312	loc0936	PX315455	AAY1309
Amp6313	loc0936	PX315456	AAY1309
Amp6314	loc0936	PX315457	AAY1309
Amp6315	loc0936	PX315458	AAY1309
Amp6316	loc0936	PX315459	AAY1309
Amp6325	loc0937	PX315460	AAY1309
Amp6326	loc0937	PX315461	AAY1309
Amp6327	loc0937	PX315462	AAY1309
Amp6328	loc0937	PX315463	AAY1309
Amp6329	loc0937	PX315464	AAY1309
Amp6398	loc0949	PX315465	AAY1309
Amp6399	loc0949	PX315466	AAY1309
Amp6400	loc0949	PX315467	AAY1309
Amp6402	loc0949	PX315468	AAY1309
Amp6413	loc0951	PX315469	AAY1309
Amp6414	loc0951	PX315470	AAY1309
Amp6420	loc0952	PX315471	AAY1309
Amp6421	loc0952	PX315472	AAY1309
Amp6425	loc0953	PX315473	AAY1309
Amp6426	loc0953	PX315474	AAY1309
Amp6432	loc0954	PX315475	AAY1309
Amp6433	loc0954	PX315476	AAY1309
Amp6437	loc0955	PX315477	AAY1309
Amp6438	loc0955	PX315478	AAY1309
Amp6442	loc0956	PX315479	AAY1309
Amp6443	loc0956	PX315480	AAY1309
Amp6453	loc0957	PX315481	AAY1309
Amp6454	loc0957	PX315482	AAY1309
Amp6460	loc0958	PX315483	AAY1309
Amp6461	loc0958	PX315484	AAY1309
Amp6505	loc0966	PX315485	AAY1309
Amp6506	loc0966	PX315486	AAY1309
Amp79	loc0005	PX314989	AAY1309
Amp80	loc0005	PX314990	AAY1309
Amp84	loc0005	PX314991	AAY1309
Amp85	loc0005	PX314992	AAY1309
Amp858	loc0123	PX315005	AAY1309
Amp963	loc0145	PX315006	AAY1309
Amp6528	loc0970	PX315487	AAY1309
Amp6529	loc0970	PX315488	AAY1309
Amp6530	loc0970	PX315489	AAY1309
Amp7562	loc1199	PX315490	AAY1309
Amp7563	loc1199	PX315491	AAY1309
Amp7564	loc1200	PX315492	AAY1309
Amp7565	loc1200	PX315493	AAY1309
Amp7566	loc1200	PX315494	AAY1309
Amp7567	loc1200	PX315495	AAY1309
Amp7568	loc1200	PX315496	AAY1309
Amp7569	loc1201	PX315497	AAY1309
Amp7583	loc1204	PX315498	AAY1309
Amp7584	loc1204	PX315499	AAY1309
Amp7585	loc1204	PX315500	AAY1309
Amp7586	loc1204	PX315501	AAY1309
Amp7587	loc1204	PX315502	AAY1309
Amp2520	loc0361	PX315503	ADA0637
Amp2521	loc0361	PX315504	ADA0637
Amp2529	loc0362	PX315505	ADA0637
Amp5639	loc0361	PX315509	ADA0637
Amp5640	loc0361	PX315510	ADA0637
Amp5641	loc0361	PX315511	ADA0637
Amp2553	loc0366	PX315506	ADD6734
Amp2554	loc0366	PX315507	ADD6734
Amp2555	loc0366	PX315508	ADD6734
